# Supplementary material for: Different gene-expression profiles for the poorly differentiated carcinoma and the highly differentiated papillary adenocarcinoma in mammary glands support distinct metabolic pathways
Source: BMC Cancer. 2008 Sep 24;8:270. doi: 10.1186/1471-2407-8-270 (PMC2564980; doi:10.1186/1471-2407-8-270)
Supplement: Additional file 1 — Sheet A. List of primers used to amplify coding regions of the following listed genes. Sheet B. List of features with significantly (P ≤ 0.05) different levels of expression in the carcinoma vs. papillary adenocarcinoma tumors. Sheet C. List of features with significant (P ≤ 0.05) and an over twofold difference in expression in the carcinoma vs. papillary adenocarcinoma tumors. Sheet D. GO classification: List of genes comprising the cellular component analysis. Sheet E. GO classification: List of genes comprising the molecular function analysis. Sheet F. GO classification: List of genes comprising the biological process analysis. Sheet G. List of genes with significant (P ≤ 0.05) and an over twofold difference in expression in carcinoma vs. papillary adenocarcinoma tumors comprising the four clusters. Sheet H. List of genes included in the DAVID GO analysis of the four clusters. Sheet I. List of genes with differential expression in the carcinoma and papillary adenocarcinoma tumors that were assembled into the distinct metabolic pathways. [file 1471-2407-8-270-S1.xls]

## Sheet: Sheet A.
List of primers used to amplify coding regions of the following listed genes.
Gene name	Description	Forward primer	Reverse primer
Brca2	Breast cancer 2	5' TAATTGCCGCAAGCAACCTC 3'	' AAGGGCAGCCGACTTAGGAA 3'5
Psen1	presenilin 1	5' GAGCTGCCATCTTCCACACC 3'	5'TACCTCCCAGAGCTGCCTTG 3'
Igfbp4	insulin-like growth factor binding protein 4	5' CCCCTATGCTCTGGGGTTGT 3'	5' TACACCTTCCCACGCTCTGG 3'
Tgfb1	transforming growth factor, beta 1	5' GAGCTGCGCTTGCAGAGATT 3'	5' AGTTGGCATGGTAGCCCTTG 3'
Cav2	caveolin 2	5' GGGCTTCATCTGGCTGTGAC 3'	5' CCCATGAGCATATTCGAGCA 3'
Fgfr3	fibroblast growth factor receptor 3	5' GCCAGGAGCACCAAACAAGA 3'	5' AAAGCCCCTTGCTTCTCAGC 3'
Tpm2	tropomyosin 2, beta	5' CTGGCTTTTCTCCTGCCATCTA 3'	5' AGGGAAGGTCAGACAGACATGG 3'
Ppp1r2	protein phosphatase 1, regulatory (inhibitor) subunit 2	5' AACCTGCTCTGATTTCCTGCTC 3'	5' CATGTTAGAGGAACCGTGTCCA 3'
ITGβ1	Integrin β1	5' CACATGCAGGTTTGGAAAATGT 3	5' CTCACAATGGCACACAGGTTTT 3'
ITGβ3	Integrin β3	5' ACGCTCCATGAAGAAAACACCT 3'	5' AATCCCACCCATACACACACAC 3'
Smad3	MAD homolog 3	5' CCAGGATGTGGGTCAACCAT 3'	5' AGTCCACACCAGCCCACTTG 3'
Pcdh18	protocadherin 18	5' AGTCCATGTTGCCTCGCAGT 3'	5' AAAGTTCGCATTTGTCACACGA 3'
16S	16S ribosoma	5' CAGCTCTTCTGGAACGGAAAAA 3'	5' TTATGCTACCTTTGCACGGTCA 3'

## Sheet: Sheet B.
List of features with significantly (P < 0.05) different levels of expression in the carcinoma vs. papillary adenocarcinoma tumors.
carcinoma> papillary
Gane name	Fold change (car/pap)	P-value	Common	Description
1460241_a_at	60.15	7.22e-05	Siat9	sialyltransferase 9 (CMP-NeuAc:lactosylceramide alpha-2,3-sialyltransferase)
1416025_at	24.17	0.0053	Fgg	fibrinogen, gamma polypeptide
1455136_at	14.32	0.0116	Atp1a2	UI-M-BG0-aht-a-04-0-UI.s1 NIH_BMAP_MSC Mus musculus cDNA clone UI-M-BG0-aht-a-04-0-UI 3', mRNA sequence.
1427465_at	13.39	0.00417	Atp1a2	ATPase, Na+/K+ transporting, alpha 2 polypeptide
1416676_at	13.03	0.0269	Kng1	histidine-rich glycoprotein
1452308_a_at	12.37	0.00519	Atp1a2	ATPase, Na+/K+ transporting, alpha 2 polypeptide
1422607_at	11.55	0.0401	Etv1	ets variant gene 1
1419606_a_at	10.1	0.0179	Tnnt1	troponin T1, skeletal, slow
1422195_s_at	9.962	0.00698	Tbx14	T-box 15
1423232_at	9.902	0.0425	Etv4	ets variant gene 4 (E1A enhancer binding protein, E1AF)
1434893_at	9.803	0.0322	Atp1a2	UI-M-BG0-aht-a-04-0-UI.s1 NIH_BMAP_MSC Mus musculus cDNA clone UI-M-BG0-aht-a-04-0-UI 3', mRNA sequence.
1419697_at	9.632	0.0368	Cxcl11	chemokine (C-X-C motif) ligand 11
1430427_a_at	9.384	0.0178	Pcdh18	protocadherin 18
1420764_at	9.296	0.00347	Scrg1	scrapie responsive gene 1
1419748_at	8.817	0.0261	Abcd2	ATP-binding cassette, sub-family D (ALD), member 2
1448926_at	8.089	0.0292	Hoxa5	homeo box A5
1417645_at	8.054	0.0099	Sspn	sarcospan
1448394_at	7.81	0.0432	Myl2	myosin, light polypeptide 2, regulatory, cardiac, slow
1418782_at	7.575	0.00728	Rxrg	retinoid X receptor gamma
1451843_a_at	7.562	0.0315	Ggta1	glycoprotein galactosyltransferase alpha 1, 3
1452651_a_at	7.189	0.0451	Myl1	myosin, light polypeptide 1, alkali; atrial, embryonic
1415857_at	7.125	0.0142	Emb	embigin
1417634_at	7.102	0.00349	Sod3	superoxide dismutase 3, extracellular
1426562_a_at	7.102	0.0212	Olfm1	olfactomedin 1
1431530_a_at	7.015	0.0237	Tm4sf9	Mus musculus adult male testis cDNA, RIKEN full-length enriched library, clone:4930505M03 product:transmembrane 4 superfamily member 9, full insert sequence.
1452013_at	6.984	0.0348	Atp10a	ATPase, class V, type 10A
1429761_at	6.921	0.0376	Rtn1	reticulon 1
1448469_at	6.862	0.0344	Nid1	nidogen 1
1421187_at	6.807	0.0425	Ccr2	chemokine (C-C) receptor 2
1450082_s_at	6.708	0.00582	Etv5	ets variant gene 5
1450813_a_at	6.652	0.0481	Tnni1	troponin I, skeletal, slow 1
1450136_at	6.606	0.0237	Cd38	CD38 antigen
1427735_a_at	6.441	0.0491	Acta1	actin, alpha 1, skeletal muscle
1418373_at	6.376	0.0494	Pgam2	phosphoglycerate mutase 2
1417012_at	6.366	0.00491	Sdc2	syndecan 2
1422053_at	6.336	0.00489	Inhba	inhibin beta-A
1418063_at	6.325	0.000359	Kera	keratocan
1431213_a_at	6.28	0.0478	1300007C21Rik	602394895F1 NIH_MGC_94 Mus musculus cDNA clone IMAGE:4506814 5', mRNA sequence.
1431164_at	6.244	0.00569	Rragd	Ras-related GTP binding D
1424178_at	6.191	0.00199	1110001E17Rik	RIKEN cDNA 1110001E17 gene
1421679_a_at	6.176	0.0399	Cdkn1a	cyclin-dependent kinase inhibitor 1A (P21)
1450429_at	6.087	0.0441	Capn6	calpain 6
1422890_at	6.049	0.0121	Pcdh18	protocadherin 18
1450281_a_at	6.006	0.0208	1700021K02Rik	RIKEN cDNA 1700021K02 gene
1421778_at	5.856	0.0257	V1rb2	vomeronasal 1, receptor B2
1420998_at	5.783	0.00344	Etv5	ets variant gene 5
1427354_at	5.766	0.022	Hoxa4	homeo box A4
1421494_at	5.705	0.00766	1110033F04Rik	RIKEN cDNA 1110033F04 gene
1450032_at	5.695	0.00886	Slco2a1	solute carrier organic anion transporter family, member 2a1
1419098_at	5.677	0.0124	Epb7.2	erythrocyte protein band 7.2
1421365_at	5.575	0.0333	Fst	follistatin
1449996_a_at	5.573	0.00569	Tpm3	tropomyosin 3, gamma
1452360_a_at	5.554	0.0397	Jarid1a	jumonji, AT rich interactive domain 1A (Rbp2 like)
1451452_a_at	5.521	0.0172	Rgs16	regulator of G-protein signaling 16
1420039_s_at	5.465	0.00341	D15Ertd417e	DNA segment, Chr 15, ERATO Doi 417, expressed
1425652_s_at	5.417	0.00802	Rbpms	RNA binding protein gene with multiple splicing
1450296_at	5.368	0.0422	Klrb1a	killer cell lectin-like receptor subfamily B member 1A
1421991_a_at	5.345	0.00998	Igfbp4	insulin-like growth factor binding protein 4
1431362_a_at	5.242	0.0459	Smoc2	unnamed protein product; putative secreted modular calcium binding protein 2 (MGD|MGI:1929881, GB|NM_022315, evidence: BLASTN, 99%, match=2775); Mus musculus adult male testis cDNA, RIKEN full-length enriched library, clone:1700056C05 product:secreted modular calcium binding protein 2, full insert sequence.
1418494_at	5.096	0.0463	Ebf2	early B-cell factor 2
1418876_at	5.011	0.0212	Foxd1	forkhead box D1
1449965_at	4.996	0.0236	Mcpt8	mast cell protease 8
1449952_s_at	4.925	0.00359	Tmprss8	distal intestinal serine protease
1439083_at	4.922	0.0425	Ahi1	Abelson helper integration site
1427769_x_at	4.879	0.0464	Myl3	myosin, light polypeptide 3, alkali; ventricular, skeletal, slow
1425991_a_at	4.875	0.00513	Ankrd25	ankyrin repeat domain 25
1439418_x_at	4.868	0.0334	1200015A22Rik	BB005317 RIKEN full-length enriched, 10 day neonate skin Mus musculus cDNA clone 4732465N17 3', mRNA sequence.
1425521_at	4.85	0.00319	Paip1	polyadenylate binding protein-interacting protein 1
1420860_at	4.841	0.036	Itga9	integrin alpha 9
1421647_at	4.793	0.0311	Cd1d2	CD1d2 antigen
1420565_at	4.782	0.0142	Hoxa1	homeo box A1
1426132_at	4.734	0.0165		similar to lmbW gene from Stretomyces lincolnensis, Genbank Accession Number X79146 and Caenorhabditis briggsae EST, Genbank Accession Number R03628; lmbW homolog; Mus musculus methylase mRNA, complete cds.
1415856_at	4.719	0.0105	Emb	embigin
1449502_at	4.706	0.0146	Dazl	deleted in azoospermia-like
1450380_at	4.7	0.000712	AU040950	expressed sequence AU040950
1423024_at	4.679	0.00534	Eat2	EWS/FLI1 activated transcript 2
1455936_a_at	4.663	0.0441	Rbpms	RNA binding protein gene with multiple splicing
1422040_at	4.624	0.0187	Sema7a	sema domain, immunoglobulin domain (Ig), and GPI membrane anchor, (semaphorin) 7A
1416515_at	4.62	0.0304	Fscn1	fascin homolog 1, actin bundling protein (Strongylocentrotus) purpuratus)
1424581_at	4.574	0.0404	AW240854	expressed sequence AW240854
1420225_at	4.566	0.0366		AV090440 Mus musculus tongue C57BL/6J adult Mus musculus cDNA clone 2310050F14, mRNA sequence.
1451990_at	4.527	0.0494	Mapre2	microtubule-associated protein, RP/EB family, member 2
1449073_at	4.517	0.0031	1110055E19Rik
1425864_a_at	4.504	0.0308	Sorcs1	VPS10 domain receptor protein SORCS
1416779_at	4.501	0.0443	Sdpr	serum deprivation response
1437161_x_at	4.5	0.0364	Rbpms	RNA binding protein gene with multiple splicing
1421511_at	4.491	0.0251	Itgb3	integrin beta 3
1425236_at	4.469	0.00513	1700051I12Rik	RIKEN cDNA 1700051I12 gene
1449577_x_at	4.468	0.0254	Tpm2	tropomyosin 2, beta
1435964_a_at	4.461	0.0298		Transcribed sequence with strong similarity to protein ref:NP_057365.1 (H.sapiens) STE20-like kinase; STE2-like kinase [Homo sapiens]
1450267_at	4.459	0.0285	Tlr8	toll-like receptor 8
1427401_at	4.446	0.023	Chrna5	cholinergic receptor, nicotinic, alpha polypeptide 5
1450996_at	4.44	0.0199	Fshb	unnamed protein product; follicle stimulating hormone beta (MGD|MGI:95582, GB|NM_008045, evidence: BLASTN, 100%, match=454) putative; Mus musculus 8 days embryo whole body cDNA, RIKEN full-length enriched library, clone:5730420N04 product:follicle stimulating hormone beta, full insert sequence.
1416047_at	4.407	0.0114	0610025O11Rik	Transcribed sequence with moderate similarity to protein ref:NP_114409.1 (H.sapiens) hypothetical protein MGC1314 similar to fucosidase, alpha-L- 1, tissue [Homo sapiens]
1421285_at	4.384	0.0102	Pik3ap1	phosphoinositide-3-kinase adaptor protein 1
1421815_at	4.363	0.00199	AU040950	expressed sequence AU040950
1421670_a_at	4.36	0.0346	Irak4	interleukin-1 receptor-associated kinase 4
1423010_at	4.349	0.0246
1417611_at	4.346	0.00435	Pr1	protein distantly related to to the gamma subunit family
1450501_at	4.341	0.0188	Itga2	integrin alpha 2
1425714_a_at	4.297	0.0324	4921501M20Rik	RIKEN cDNA 4921501M20 gene
1431301_at	4.259	0.0141	E130201N16Rik	RIKEN cDNA E130201N16 gene
1452027_a_at	4.249	0.00907	Trp63	transformation related protein 63
1418418_a_at	4.237	0.0286	Prlpc1	prolactin-like protein C 1
1450379_at	4.227	0.0331	Msn	moesin
1427485_at	4.212	0.0296	Lmod1	leiomodin 1 (smooth muscle)
1451882_a_at	4.198	0.0245	Fgf8	fibroblast growth factor 8
1418020_s_at	4.183	0.0161	Cpd	carboxypeptidase D
1449350_at	4.165	0.0239	Odd1	odd-skipped related 1 (Drosophila)
1421411_at	4.117	0.0232	Pstpip2	proline-serine-threonine phosphatase-interacting protein 2
1448532_at	4.112	0.0287	Prlpc2	prolactin-like protein C 2
1419032_at	4.071	0.0305	2610018G03Rik	Transcribed sequence with weak similarity to protein pir:I58401 (M.musculus) I58401 protein-tyrosine kinase
1423228_at	4.065	0.0275	B4galt6	UDP-Gal:betaGlcNAc beta 1,4-galactosyltransferase, polypeptide 6
1450085_at	4.056	0.043	Angptl2	602356479F1 NCI_CGAP_Mam1 Mus musculus cDNA clone IMAGE:4485306 5', mRNA sequence.
1418075_at	4.048	0.0134	Siat7d	sialyltransferase 7 ((alpha-N-acetylneuraminyl 2,3-betagalactosyl-1,3)-N-acetyl galactosaminide alpha-2,6-sialyltransferase) D
1427529_at	4.037	0.0468	Fzd9	frizzled homolog 9 (Drosophila)
1424831_at	4.026	0.0432	Cpne2	copine II
1426755_at	4.024	0.0232	Ckap4	BB312117 RIKEN full-length enriched, adult male corpora quadrigemina Mus musculus cDNA clone B230331K02 3' similar to X69910 H.sapiens p63 mRNA for transmembrane protein, mRNA sequence.
1420913_at	4.009	0.0284	Slco2a1	solute carrier organic anion transporter family, member 2a1
1442344_at	3.999	0.0394	Ap1gbp1	AP1 gamma subunit binding protein 1
1450834_at	3.991	0.0104	Fut4	fucosyltransferase 4
1420816_at	3.981	0.0424	Ywhag	3-monooxgenase/tryptophan 5-monooxgenase activation protein, gamma polypeptide
1450687_at	3.976	0.0321	Igf2bp3	insulin-like growth factor 2, binding protein 3
1421349_x_at	3.964	0.0389	1500001H12Rik	RIKEN cDNA 1500001H12 gene
1420669_at	3.942	0.0423	Arnt2	aryl hydrocarbon receptor nuclear translocator 2
1415834_at	3.935	0.0228	Dusp6	dual specificity phosphatase 6
1422813_at	3.925	0.0323	Cacng1	calcium channel, voltage-dependent, gamma subunit 1
1425444_a_at	3.925	0.00793	Tgfbr2	transforming growth factor, beta receptor II
1423886_at	3.916	0.0299	Lamc1	laminin, gamma 1
1449341_a_at	3.896	0.0277	Epb7.2	erythrocyte protein band 7.2
1430545_at	3.841	0.0286	AA545217	expressed sequence AA545217
1422889_at	3.84	0.031	Pcdh18	protocadherin 18
1419673_at	3.827	0.00951	Spock1	sparc/osteonectin, cwcv and kazal-like domains proteoglycan 1
1419358_at	3.817	0.0434	Sorcs2	expressed sequence N28137
1417789_at	3.807	0.0198	Ccl11	small chemokine (C-C motif) ligand 11
1421044_at	3.805	0.0417	Mrc2	mannose receptor, C type 2
1417327_at	3.794	0.0176	Cav2	caveolin 2
1460329_at	3.787	0.0431	B4galt6	UDP-Gal:betaGlcNAc beta 1,4-galactosyltransferase, polypeptide 6
1418237_s_at	3.769	0.0342	Col18a1	procollagen, type XVIII, alpha 1
1418084_at	3.768	0.0269	Nrp	neuropilin
1422259_a_at	3.767	0.0217	Ccr5	chemokine (C-C motif) receptor 5
1448747_at	3.763	0.00625	Fbxo32	F-box only protein 32
1417401_at	3.76	0.00389	Rai14	retinoic acid induced 14
1421890_at	3.755	0.0355	Siat5	sialyltransferase 5
1424158_at	3.752	0.0113	Ehd2	EH-domain containing 2
1418519_at	3.727	0.00246	Kat2	kynurenine aminotransferase II
1420105_at	3.722	0.0498	D13Ertd205e	C78750 Mouse 3.5-dpc blastocyst cDNA Mus musculus cDNA clone J0054C11 3', mRNA sequence.
1418569_at	3.708	0.0209	2410043F08Rik	RIKEN cDNA 2410043F08 gene
1423760_at	3.702	0.034	Cd44	CD44 antigen
1418774_a_at	3.678	0.0128	Atp7a	ATPase, Cu++ transporting, alpha polypeptide
1437922_at	3.673	0.0449	2900055D03Rik	RIKEN cDNA 2900055D03 gene
1422035_at	3.667	0.0084	Serpinb9c	serine (or cysteine) proteinase inhibitor, clade B, member 9c
1427157_at	3.649	0.0458	E030025D05Rik	RIKEN cDNA E030025D05 gene
1425549_at	3.648	0.015	Psen1	presenilin 1
1419099_x_at	3.647	0.0219	Epb7.2	erythrocyte protein band 7.2
1422410_at	3.634	0.0277	Ferd3l	Fer3-like (Drosophila)
1449198_a_at	3.629	0.00325	Siat9	sialyltransferase 9 (CMP-NeuAc:lactosylceramide alpha-2,3-sialyltransferase)
1421276_a_at	3.619	0.00589	Dst	dystonin
1426561_a_at	3.614	0.0496	Npnt	mw01g12.r1 GuayWoodford Beier mouse kidney day 7 Mus musculus cDNA clone IMAGE:663334 5', mRNA sequence.
1418921_at	3.613	0.0124	Igsf4b	immunoglobulin superfamily, member 4B
1430335_a_at	3.61	0.0249	Pax3	unnamed protein product; paired box gene 3 (MGD|MGI:97487, GB|NM_008781, evidence: BLASTN, 99%, match=2347) putative; Mus musculus 11 days embryo whole body cDNA, RIKEN full-length enriched library, clone:2700066P22 product:paired box gene 3, full insert sequence.
1423025_a_at	3.597	0.0166	Schip1	schwannomin interacting protein 1
1451629_at	3.597	0.00866	Lbh	limb-bud and heart
1435199_at	3.596	0.0468	AI852447	RIKEN cDNA 2310011J03 gene
1448560_at	3.587	0.00126	Bid	BH3 interacting domain death agonist
1427170_at	3.57	0.0402	2410072D24Rik	RIKEN cDNA 2410072D24 gene
1427483_at	3.519	0.0276	Slc25a24	RIKEN cDNA 2610016M12 gene
1454633_at	3.511	0.0418	Etnk1	ethanolamine kinase 1
1426938_at	3.492	0.0456	Nova1	neuro-oncological ventral antigen 1
1450627_at	3.492	0.00256	ank	progressive ankylosis
1450362_at	3.483	0.0116	U55872	go_function: translation initiation factor activity [goid 0003743] [evidence IEA]; go_process: translational initiation [goid 0006413] [evidence IEA]; Mus musculus cDNA sequence U55872 (U55872), mRNA.
1423014_at	3.471	0.0306	Pcdhb6	protocadherin beta 6
1421871_at	3.451	0.00998	Sh3bgrl	SH3-binding domain glutamic acid-rich protein like
1421540_at	3.449	0.0262	Tcam1	testicular cell adhesion molecule 1
1431724_a_at	3.445	0.019	P2ry12	purinergic receptor P2Y, G-protein coupled 12
1418018_at	3.439	0.039	Cpd	carboxypeptidase D
1417522_at	3.438	0.00741	Fbxo32	F-box only protein 32
1416239_at	3.433	0.00852	Ass1	argininosuccinate synthetase 1
1419250_a_at	3.432	0.0354	Pftk1	PFTAIRE protein kinase 1
1417011_at	3.429	0.00234	Sdc2	syndecan 2
1427256_at	3.425	0.0281	Cspg2	chondroitin sulfate proteoglycan 2
1431828_a_at	3.418	0.00595	Synj2	synaptojanin 2
1421509_at	3.405	0.0351	Sorcs1	VPS10 domain receptor protein SORCS
1449872_at	3.4	0.0486	Hspb3	heat shock protein 3
1425440_x_at	3.392	0.0153	1010001P06Rik	RIKEN cDNA 1010001P06 gene
1423614_at	3.382	0.0108	E430036I04Rik	BB329408 RIKEN full-length enriched, 4 days neonate thymus Mus musculus cDNA clone B630007B09 3', mRNA sequence.
1425443_at	3.381	0.0262	Tcfap2d	transcription factor AP-2, delta
1456510_x_at	3.35	0.043	3300001H21Rik	Transcribed sequence with moderate similarity to protein ref:NP_054752.1 (H.sapiens) DKFZP586A0522 protein [Homo sapiens]
1423179_at	3.339	0.018	Kcnb1	potassium voltage gated channel, Shab-related subfamily, member 1
1418019_at	3.334	0.019	Cpd	carboxypeptidase D
1425292_at	3.333	0.0437	Dtna	dystrobrevin alpha
1426191_a_at	3.326	0.0381	Bcl2l1	Bcl2-like
1426244_at	3.322	0.0192	Mapre2	microtubule-associated protein, RP/EB family, member 2
1450020_at	3.318	0.0216	Cx3cr1	chemokine (C-X3-C) receptor 1
1420959_at	3.31	0.000394	Asph	aspartate-beta-hydroxylase
1448186_at	3.304	0.00243	Pnliprp2	pancreatic lipase-related protein 2
1424476_at	3.303	0.0462	Camkk2	calcium/calmodulin-dependent protein kinase kinase 2, beta
1426615_s_at	3.303	0.0443	Ndrg4	N-myc downstream regulated 4
1418911_s_at	3.29	0.0117	Acsl4	fatty acid-Coenzyme A ligase, long chain 4
1422341_s_at	3.29	0.0123	Lypla3	lysophospholipase 3
1418513_at	3.273	0.0302	Stk3	serine/threonine kinase 3 (Ste20, yeast homolog)
1433515_s_at	3.27	0.0296	Etnk1	ethanolamine kinase 1
1421789_s_at	3.254	0.00747	Arf3	ADP-ribosylation factor 3
1416114_at	3.252	0.0139	Sparcl1	SPARC-like 1 (mast9, hevin)
1449997_at	3.247	0.0479	Tpm3	tropomyosin 3, gamma
1437732_at	3.22	0.0153	Omt2a	oocyte maturation, alpha
1419280_at	3.217	0.0237	Pip5k2a	phosphatidylinositol-4-phosphate 5-kinase, type II, alpha
1423630_at	3.209	0.00883	Cygb	cytoglobin
1425463_at	3.209	0.0167	Gata6	GATA binding protein 6
1436954_at	3.208	0.0158	Waspip	Wiskott-Aldrich syndrome protein interacting protein
1450505_a_at	3.202	0.0186	1810015C04Rik	RIKEN cDNA 1810015C04 gene
1448941_at	3.198	0.0359	B4galt2	UDP-Gal:betaGlcNAc beta 1,4- galactosyltransferase, polypeptide 2
1423626_at	3.197	0.00855	Dst	dystonin
1425329_a_at	3.193	0.0214	Dia1	diaphorase 1 (NADH)
1424755_at	3.185	0.00419	Hip1	huntingtin interacting protein 1
1430278_a_at	3.183	0.011	Dqx1	Mus musculus adult male tongue cDNA, RIKEN full-length enriched library, clone:2310066E11 product:DEAQ RNA-dependent ATPase, full insert sequence.
1451680_at	3.176	0.00204	Npn3	RIKEN cDNA 1700127B04 gene
1436188_a_at	3.174	0.0465	Ndrg4	N-myc downstream regulated 4
1421002_at	3.161	0.0489	Angptl2	602356479F1 NCI_CGAP_Mam1 Mus musculus cDNA clone IMAGE:4485306 5', mRNA sequence.
1436775_a_at	3.15	0.0337	Ankrd17	ankyrin repeat domain 17
1426246_at	3.139	0.0304	Pros1	protein S (alpha)
1420461_at	3.126	0.0328	Mst1r	macrophage stimulating 1 receptor (c-met-related tyrosine kinase)
1431834_a_at	3.126	0.0456	Emilin1	elastin microfibril interfacer 1
1424768_at	3.125	0.027	Cald1	caldesmon 1
1419482_at	3.124	0.0306	C3ar1	complement component 3a receptor 1
1419056_at	3.118	0.0147	Rtn2	reticulon 2 (Z-band associated protein)
1422211_a_at	3.111	0.012	B3gnt3	UDP-GlcNAc:betaGal beta-1,3-N-acetylglucosaminyltransferase 3
1453498_x_at	3.108	0.016	1010001D01Rik	RIKEN cDNA 1010001D01 gene
1452604_at	3.102	0.00769	Stard13	serologically defined colon cancer antigen 13
1418438_at	3.1	0.0255	Fabp2	fatty acid binding protein 2, intestinal
1451828_a_at	3.097	0.0447	Acsl4	fatty acid-Coenzyme A ligase, long chain 4
1420371_at	3.096	0.00871	Sntb2	603274893F1 NCI_CGAP_Mam3 Mus musculus cDNA clone IMAGE:5315422 5', mRNA sequence.
1421549_at	3.084	0.0138	Pcdhb15	protocadherin beta 15
1419483_at	3.082	0.0113	C3ar1	complement component 3a receptor 1
1456101_at	3.063	0.0413		Similar to Ferritin light chain (Ferritin L subunit) (LOC382612), mRNA
1420653_at	3.059	0.0106	Tgfb1	transforming growth factor, beta 1
1421992_a_at	3.034	0.00706	Igfbp4	insulin-like growth factor binding protein 4
1422725_at	3.023	0.0454	Mak	male germ cell-associated kinase
1422167_at	3.02	0.00756	Sema5a	sema domain, seven thrombospondin repeats (type 1 and type 1-like), transmembrane domain (TM) and short cytoplasmic domain, (semaphorin) 5A
1421947_at	3.015	0.00307	Gng12	guanine nucleotide binding protein (G protein), gamma 12
1427648_at	3.014	0.0319		Clone IMAGE:3585393, mRNA
1418414_at	3.009	0.0073	Kcnh1	potassium voltage-gated channel, subfamily H (eag-related), member 1
1430355_a_at	2.991	0.00382	1010001D01Rik	RIKEN cDNA 1010001D01 gene
1451119_a_at	2.99	0.0146	Fbln1	fibulin 1
1418922_at	2.988	0.0367	Igsf4b	immunoglobulin superfamily, member 4B
1422164_at	2.982	0.0238	Pou3f4	POU domain, class 3, transcription factor 4
1418483_a_at	2.979	0.0305	Ggta1	glycoprotein galactosyltransferase alpha 1, 3
1419043_a_at	2.961	0.0364	AW111922	expressed sequence AW111922
1426004_a_at	2.956	0.00634	Tgm2	transglutaminase 2, C polypeptide
1456323_at	2.951	0.0306	Pofut1	protein O-fucosyltransferase 1
1418269_at	2.948	0.00306	Loxl3	lysyl oxidase-like 3
1450913_at	2.942	0.0147	B4galt6	UDP-Gal:betaGlcNAc beta 1,4-galactosyltransferase, polypeptide 6
1451241_at	2.931	0.0211	Lamb1-1	laminin B1 subunit 1
1425224_at	2.929	0.0368	BC019561	hypothetical protein MGC28728
1430634_a_at	2.929	0.0485	Pfkp	BB076574 RIKEN full-length enriched, adult male diencephalon Mus musculus cDNA clone 9330125N24 3' similar to Y19008 Mus musculus mRNA for ATP:D-fructose 6-phosphate 1-phosphotransferase, mRNA sequence.
1421485_at	2.925	0.0277	Ttbk1	tau tubulin kinase 1
1419276_at	2.917	0.00139	Enpp1	ectonucleotide pyrophosphatase/phosphodiesterase 1
1425274_at	2.914	0.00978	Asph	aspartate-beta-hydroxylase
1420530_at	2.91	0.0359	Neud4	neuronal d4 domain family member
1450200_s_at	2.903	0.0395	Csf2rb1	colony stimulating factor 2 receptor, beta 1, low-affinity (granulocyte-macrophage)
1427605_at	2.9	0.0446	Hoxb3	homeo box B3
1430332_a_at	2.879	0.0107	Gus	beta-glucuronidase
1454067_a_at	2.871	0.035	4931406C07Rik	RIKEN cDNA 4931406C07 gene
1422184_a_at	2.862	0.0024	Ak1	adenylate kinase 1
1449145_a_at	2.861	0.00922	Cav	caveolin, caveolae protein
1450007_at	2.859	0.0497	1500003O03Rik	RIKEN cDNA 1500003O03 gene
1456120_at	2.858	0.0261	C630011I23	hypothetical protein C630011I23
1437804_at	2.857	0.0458	Igfbp7	insulin-like growth factor binding protein 7
1450882_s_at	2.848	0.0363	Tm7sf1	Mus musculus ES cells cDNA, RIKEN full-length enriched library, clone:2410076F06 product:transmembrane 7 superfamily member 1, full insert sequence.
1456108_x_at	2.83	0.0115	Zfp179	BB546771 RIKEN full-length enriched, 0 day neonate eyeball Mus musculus cDNA clone E130314D07 3' similar to AF054586 Rattus norvegicus brain finger protein (BFP) mRNA, mRNA sequence.
1425911_a_at	2.823	0.0122	Fgfr1	fibroblast growth factor receptor 1
1423306_at	2.821	0.0318	2010002N04Rik	expressed sequence AI195350
1450247_a_at	2.82	0.0488	Scamp5	secretory carrier membrane protein 5
1423968_at	2.817	0.0433	AI313915	expressed sequence AI313915
1450377_at	2.816	0.0407	Thbs1	thrombospondin 1
1448545_at	2.812	0.00284	Sdc2	syndecan 2
1435906_x_at	2.808	0.0328	Gbp2	guanylate nucleotide binding protein 2
1417871_at	2.805	0.0271	Hsd17b7	hydroxysteroid (17-beta) dehydrogenase 7
1421217_a_at	2.804	0.0191	Lgals9	lectin, galactose binding, soluble 9
1419602_at	2.8	0.00495	Hoxa2	homeo box A2
1427592_at	2.798	0.0441	Pcdh7	Similar to protocadherin 7 isoform c precursor; BH-pcdh; protocadherin 7; brain-heart protocadherin (LOC381720), mRNA
1419204_at	2.796	0.0413	Dll1	delta-like 1 (Drosophila)
1434745_at	2.796	0.0343	Ccnd2	cyclin D2
1419747_at	2.791	0.0382	Asgr2	asialoglycoprotein receptor 2
1451634_at	2.78	0.0167	2810051F02Rik	RIKEN cDNA 2810051F02 gene
1425351_at	2.776	0.0183	Npn3	RIKEN cDNA 1700127B04 gene
1449993_at	2.774	0.00394	AF119384	cDNA sequence AF119384
1451454_at	2.774	0.0382	Pcdh20	RIKEN cDNA C630015B17 gene
1449538_a_at	2.773	0.00484	Gcnt1	glucosaminyl (N-acetyl) transferase 1, core 2
1418074_at	2.769	0.0204	Siat7d	sialyltransferase 7 ((alpha-N-acetylneuraminyl 2,3-betagalactosyl-1,3)-N-acetyl galactosaminide alpha-2,6-sialyltransferase) D
1423066_at	2.767	0.0335	Dnmt3a	BB795491 RIKEN full-length enriched, Nullipotent stem cell CRL-2070 NE cDNA Mus musculus cDNA clone G431005F03 3', mRNA sequence.
1422239_at	2.764	0.012	Hoxd13	homeo box D13
1416041_at	2.758	0.00364	Sgk	serum/glucocorticoid regulated kinase
1421869_at	2.757	0.00721	Trim44	tripartite motif-containing 44
1455363_at	2.754	0.0277	Bai1	brain-specific angiogenesis inhibitor 1
1426926_at	2.748	0.0111	Plcg2	phospholipase C, gamma 2
1429981_a_at	2.745	0.0168	4931417E21Rik	RIKEN cDNA 4931417E21 gene
1423433_at	2.743	0.0164	Ssa2	Sjogren syndrome antigen A2
1428838_a_at	2.741	0.0395	Dck	deoxycytidine kinase
1460307_at	2.741	0.0284	Akt3	thymoma viral proto-oncogene 3
1450424_a_at	2.739	0.0182	Il18bp	interleukin 18 binding protein
1416431_at	2.73	0.0415	2310057H16Rik	RIKEN cDNA 2310057H16 gene
1421198_at	2.72	0.0478	Itgav	integrin alpha V
1448944_at	2.708	0.0163	Nrp	neuropilin
1459211_at	2.708	0.047	Gli2	GLI-Kruppel family member GLI2
1416589_at	2.705	0.0256	Sparc	secreted acidic cysteine rich glycoprotein
1420883_at	2.701	0.00194	Sln	sarcolipin
1424475_at	2.7	0.00611	Camkk2	calcium/calmodulin-dependent protein kinase kinase 2, beta
1418685_at	2.69	0.00766	Tirap	toll-interleukin 1 receptor (TIR) domain-containing adaptor protein
1425028_a_at	2.689	0.0277	Tpm2	tropomyosin 2, beta
1417179_at	2.687	0.034	Tm4sf9	transmembrane 4 superfamily member 9
1450173_at	2.684	0.0251	Ripk2	receptor (TNFRSF)-interacting serine-threonine kinase 2
1419247_at	2.681	0.00992	Rgs2	regulator of G-protein signaling 2
1429947_a_at	2.68	0.0336	Zbp1	Z-DNA binding protein 1
1450745_at	2.676	0.00249	C1galt1	core 1 UDP-galactose:N-acetylgalactosamine-alpha-R beta 1,3-galactosyltransferase
1421656_at	2.673	0.0137	Spry2	sprouty homolog 2 (Drosophila)
1417903_at	2.672	0.0184	Dfna5h	deafness, autosomal dominant 5 homolog (human)
1420942_s_at	2.667	0.00902	Rgs5	602101888F2 NCI_CGAP_Co24 Mus musculus cDNA clone IMAGE:4225388 5', mRNA sequence.
1448160_at	2.666	0.017	Lcp1	lymphocyte cytosolic protein 1
1420422_at	2.659	0.0402	Pcdhb21	protocadherin beta 21
1417018_at	2.658	0.00167	Efemp2	epidermal growth factor-containing fibulin-like extracellular matrix protein 2
1423488_at	2.651	0.0194	Mmd	monocyte to macrophage differentiation-associated
1422190_at	2.65	0.036	C5r1	complement component 5, receptor 1
1424250_a_at	2.646	0.0114	Arhgef3	Rho guanine nucleotide exchange factor (GEF) 3
1425896_a_at	2.642	0.0172	Fbn1	fibrillin 1
1424307_at	2.635	0.00291	Arhgap1	Rho GTPase activating protein 1
1450472_s_at	2.635	0.00852	Smad3	MAD homolog 3 (Drosophila)
1422494_s_at	2.629	0.0412	4932702G04Rik	RIKEN cDNA 4932702G04 gene
1418540_a_at	2.626	0.0304	Ptpre	protein tyrosine phosphatase, receptor type, E
1418675_at	2.624	0.0471	Osmr	oncostatin M receptor
AFFX-b-ActinMur/M12481_5_at	2.623	0.0117	Actb
1427611_at	2.61	0.0276	Ghrhr	growth hormone releasing hormone receptor
1450459_at	2.609	0.0255	2010106G01Rik	RIKEN cDNA 2010106G01 gene
1431335_a_at	2.607	0.0498	Wfdc1	unnamed protein product; PROSTATE STROMAL PROTEIN PS20 (SPTR|Q9ESH5, evidence: FASTY, 93.8%ID, 98.5%length, match=621) putative; Mus musculus adult male colon cDNA, RIKEN full-length enriched library, clone:9030625A11 product:PROSTATE STROMAL PROTEIN PS20, full insert sequence.
1451372_a_at	2.607	0.0458	Art1	ADP-ribosyltransferase 1
1438422_at	2.6	0.0145	Lrrc20	BB143476 RIKEN full-length enriched, adult female vagina Mus musculus cDNA clone 9930021A09 3', mRNA sequence.
1450650_at	2.589	0.00685	Myo10	myosin X
1416407_at	2.584	0.00303	Pea15	phosphoprotein enriched in astrocytes 15
1417534_at	2.581	0.0224	Itgb5	integrin beta 5
1426431_at	2.577	0.0101	Jag2	AV264681 RIKEN full-length enriched, adult male testis (DH10B) Mus musculus cDNA clone 4930502C11 3' similar to Y14331 Mus musculus partial mRNA for jagged2 protein, clone MB16, mRNA sequence.
1430447_a_at	2.575	0.0423	Lair1	DNA segment, Chr 7, Brigham & Women's Genetics 0421 expressed
1422078_at	2.573	0.0338	Akt3	thymoma viral proto-oncogene 3
1424354_at	2.567	0.0172	1110007F12Rik	RIKEN cDNA 1110007F12 gene
1423996_a_at	2.566	0.02	Il4ra	interleukin 4 receptor, alpha
1436986_at	2.554	0.0229	Sntb2	syntrophin, basic 2
1420664_s_at	2.549	0.0479	Procr	protein C receptor, endothelial
1453426_a_at	2.543	0.0223	Wdfy1	WD repeat and FYVE domain containing 1
1423586_at	2.539	0.0475	Axl	AXL receptor tyrosine kinase
1450629_at	2.539	0.0424	D15Ertd366e	DNA segment, Chr 15, ERATO Doi 366, expressed
1424523_at	2.536	0.0103	Elmo1	engulfment and cell motility 1, ced-12 homolog (C. elegans)
1418446_at	2.532	0.0446	Slc16a2	solute carrier family 16 (monocarboxylic acid transporters), member 2
1420887_a_at	2.526	0.0209	Bcl2l1	Bcl2-like
1416666_at	2.523	0.0146	Serpine2	serine (or cysteine) proteinase inhibitor, clade E, member 2
1448406_at	2.52	0.00173	Cri1	CREBBP/EP300 inhibitory protein 1
1421462_a_at	2.519	0.00389	Lepre1	leprecan 1
1416130_at	2.518	0.00621	Prnp	prion protein
1420448_at	2.517	0.0372	4930539I12Rik	RIKEN cDNA 4930539I12 gene
1427695_a_at	2.517	0.0451	Pou2f1	POU domain, class 2, transcription factor 1
1424826_s_at	2.503	0.00615	Mtss1	metastasis suppressor 1
1420896_at	2.501	0.0128	Snap23	synaptosomal-associated protein 23
1424268_at	2.501	0.0438	Smox	spermine oxidase
1422215_at	2.499	0.0425	4930542C12Rik	RIKEN cDNA 4930542C12 gene
1416505_at	2.494	0.0419	Nr4a1	nuclear receptor subfamily 4, group A, member 1
1421465_at	2.494	0.0365	Wnt2b	wingless related MMTV integration site 2b
1417400_at	2.492	0.00793	Rai14	retinoic acid induced 14
1419292_at	2.487	0.0401	9530081K03Rik	RIKEN cDNA 9530081K03 gene
1425696_at	2.48	0.0398	A930031O08Rik	RIKEN cDNA A930031O08 gene
1453724_a_at	2.48	0.0324	Serpinf1	Mus musculus 11 days embryo whole body cDNA, RIKEN full-length enriched library, clone:2700051P09 product:serine (or cysteine) proteinase inhibitor, clade F (alpha-2 antiplasmin, pigment epithelium derived factor). member 1, full insert sequence.
1423049_a_at	2.479	0.00503	Tpm1	tropomyosin 1, alpha
1423569_at	2.478	0.0469	Gatm	glycine amidinotransferase (L-arginine:glycine amidinotransferase)
1421290_at	2.474	0.0402	Hspb7	602834725F1 NCI_CGAP_Co24 Mus musculus cDNA clone IMAGE:4989198 5', mRNA sequence.
1449519_at	2.459	0.0146	Gadd45a	growth arrest and DNA-damage-inducible 45 alpha
1450270_at	2.454	0.0327	Pcdhb11	protocadherin beta 11
1452752_at	2.447	0.00228	Lepre1	leprecan 1
1423597_at	2.446	0.0453	Atp8a1	ATPase, aminophospholipid transporter (APLT), class I, type 8A, member 1
1420025_s_at	2.445	0.00522	D6Ertd245e	expressed sequence C79663
1432647_at	2.443	0.011	Egfr	epidermal growth factor receptor
1423407_a_at	2.438	0.0485	Fbln2	fibulin 2
1421241_at	2.433	0.0169	Ngfr	nerve growth factor receptor (TNFR superfamily, member 16)
1423756_s_at	2.433	0.0266	Igfbp4	insulin-like growth factor binding protein 4
1420523_at	2.432	0.0343	2610529H08Rik	RIKEN cDNA 2610529H08 gene
1448239_at	2.43	0.0326	Hmox1	heme oxygenase (decycling) 1
1423790_at	2.428	0.000475	Dap	death-associated protein
1426975_at	2.412	0.0169	4632413K17Rik	RIKEN cDNA 4632413K17 gene
1417045_at	2.411	0.0033	Bid	BH3 interacting domain death agonist
1452508_x_at	2.404	0.0084	2610009E16Rik	RIKEN cDNA 2610009E16 gene
1448416_at	2.403	0.0232	Mglap	matrix gamma-carboxyglutamate (gla) protein
1423162_s_at	2.4	0.0107	Spred1	sprouty protein with EVH-1 domain 1, related sequence
1417350_at	2.398	0.0164	Pldn	pallidin
1448233_at	2.398	0.0116	Prnp	prion protein
1434547_at	2.385	0.0315	Cpd	carboxypeptidase D
1421843_at	2.382	0.0069	Il1rap	interleukin 1 receptor accessory protein
1460302_at	2.381	0.0254	Thbs1	thrombospondin 1
1422544_at	2.378	0.00112	Myo10	myosin X
1430692_a_at	2.364	0.0332	Sel1h	Sel1 (suppressor of lin-12) 1 homolog (C. elegans)
1449598_at	2.363	0.0363		Transcribed sequences
1431721_a_at	2.361	0.0475	Proz	protein Z, vitamin K-dependent plasma glycoprotein
1417662_at	2.358	0.00685	Elk3	ELK3, member of ETS oncogene family
1421026_at	2.354	0.0288	Gna12	guanine nucleotide binding protein, alpha 12
1452145_at	2.349	0.0406	H6pd	hexose-6-phosphate dehydrogenase (glucose 1-dehydrogenase)
1423161_s_at	2.342	0.00726	Spred1	sprouty protein with EVH-1 domain 1, related sequence
1426245_s_at	2.329	0.0204	Mapre2	microtubule-associated protein, RP/EB family, member 2
1450308_a_at	2.325	0.0125	Xrn1	5'-3' exoribonuclease 1
1442941_at	2.321	0.00235	C77027	Transcribed sequences
1423757_x_at	2.312	0.0397	Igfbp4	insulin-like growth factor binding protein 4
1419012_at	2.309	0.0356	Zfpm2	zinc finger protein, multitype 2
1460285_at	2.309	0.0149	Itga9	integrin alpha 9
1419667_at	2.304	0.0277	Sgcb	sarcoglycan, beta (dystrophin-associated glycoprotein)
1416221_at	2.298	0.0474	Fstl1	follistatin-like 1
1419640_at	2.298	0.046	Purb	purine rich element binding protein B
1452504_s_at	2.295	0.00893	Ctbs	chitobiase, di-N-acetyl-
1449049_at	2.291	0.023	Tlr1	toll-like receptor 1
1450534_x_at	2.289	0.0447	H2-K1	histocompatibility 2, Q region locus 1
1417533_a_at	2.287	0.0348	Itgb5	integrin beta 5
1450499_at	2.285	0.0386	Sca1	spinocerebellar ataxia 1 homolog (human)
1450378_at	2.284	0.0363	Tapbp	TAP binding protein
1421705_at	2.283	0.0195	Scn3a	sodium channel, voltage-gated, type III, alpha polypeptide
1417500_a_at	2.281	0.0119	Tgm2	transglutaminase 2, C polypeptide
1436952_at	2.278	0.00837	Bteb1	basic transcription element binding protein 1
1459546_s_at	2.277	0.00115	Enpp1	ectonucleotide pyrophosphatase/phosphodiesterase 1
1423959_at	2.276	0.0178	AV047578	expressed sequence AV047578
1424573_at	2.275	0.0185	4432412D15Rik	RIKEN cDNA 3110020O18 gene
1420405_at	2.273	0.0223	Slco1a4	solute carrier organic anion transporter family, member 1a4
1427937_at	2.273	0.0482	2610030H06Rik	RIKEN cDNA 2610030H06 gene
1417123_at	2.271	0.00483	Vav3	vav 3 oncogene
1449268_at	2.262	0.0024	Gfpt1	glutamine fructose-6-phosphate transaminase 1
1431691_a_at	2.259	0.0349	1700093E07Rik	RIKEN cDNA 1700093E07 gene
1448605_at	2.256	0.0158	Rhoc	ras homolog gene family, member C
1420926_at	2.255	0.0305	Arx	BB322201 RIKEN full-length enriched, adult male adrenal gland Mus musculus cDNA clone B330013H10 3', mRNA sequence.
1421331_at	2.255	0.0344	Hs3st3b	heparan sulfate (glucosamine) 3-O-sulfotransferase 3B
1437112_at	2.253	0.0043	Pld1	phospholipase D1
1425850_a_at	2.25	0.000851	Nek6	NIMA (never in mitosis gene a)-related expressed kinase 6
1449401_at	2.249	0.0446	C1qg	complement component 1, q subcomponent, gamma polypeptide
1425610_s_at	2.246	0.0407	Galnt2	UDP-N-acetyl-alpha-D-galactosamine:polypeptide N-acetylgalactosaminyltransferase 2
1427287_s_at	2.246	0.02	Itpr5	inositol 1,4,5-triphosphate receptor 5
1425932_a_at	2.245	0.00367	Cugbp1	CUG triplet repeat, RNA binding protein 1
1449087_at	2.243	0.0168	Rnf141	ring finger protein 141
1416950_at	2.242	0.00867	Tnfaip8	tumor necrosis factor, alpha-induced protein 8
1448632_at	2.241	0.0389	Psmb10	proteasome (prosome, macropain) subunit, beta type 10
AFFX-b-ActinMur/M12481_M_at	2.238	0.00885	Actb
1428107_at	2.235	0.0166	Sh3bgrl	SH3-binding domain glutamic acid-rich protein like
1418350_at	2.231	0.0269	Dtr	diphtheria toxin receptor
1431655_a_at	2.229	0.00683	2610037M15Rik	RIKEN cDNA 2610037M15 gene
1454048_a_at	2.229	0.0362	4931408A02Rik	RIKEN cDNA 4931408A02 gene
1425547_a_at	2.228	0.032	1200014P03Rik	RIKEN cDNA 1200014P03 gene
1426768_at	2.228	0.0437	1700060H10Rik	RIKEN cDNA 1700060H10 gene
1450454_at	2.227	0.0103	Tor3a	torsin family 3, member A
1416994_at	2.224	0.0156	Ttc1	tetratricopeptide repeat domain 1
1425639_at	2.222	0.0451	Centa2	centaurin, alpha 2
1417392_a_at	2.221	0.00811	Slc7a7	solute carrier family 7 (cationic amino acid transporter, y+ system), member 7
1419416_a_at	2.216	0.0306	Rarg	retinoic acid receptor, gamma
1425107_a_at	2.215	0.0216	Lifr	leukemia inhibitory factor receptor
1449551_at	2.214	0.0357	Myo1c	myosin IC
1456195_x_at	2.207	0.0338	Itgb5	BB543979 RIKEN full-length enriched, 0 day neonate eyeball Mus musculus cDNA clone E130214B14 3' similar to AF043257 Mus musculus beta5B integrin mRNA, mRNA sequence.
1422603_at	2.206	0.0386	Rnase4	RIKEN cDNA C730049F20 gene
1417133_at	2.203	0.0397	Pmp22	peripheral myelin protein
1417790_at	2.194	0.00456	Dok1	downstream of tyrosine kinase 1
1417752_at	2.178	0.0409	Coro1c	coronin, actin binding protein 1C
1450213_at	2.171	0.0304	Pde7b	phosphodiesterase 7B
1431781_at	2.167	0.00225	Ypel1	unnamed protein product; peptidylprolyl isomerase (cyclophilin)-like 2 (MGD|MGI:1913303, GB|NM_023249, evidence: BLASTN, 99%, match=831) putative; Mus musculus adult male testis cDNA, RIKEN full-length enriched library, clone:1700016N17 product:peptidylprolyl isomerase (cyclophilin)-like 2, full insert sequence.
1422018_at	2.165	0.0214	Hivep2	human immunodeficiency virus type I enhancer binding protein 2
1437396_at	2.158	0.00884	C530025K05Rik	RIKEN cDNA C530025K05 gene
1450115_at	2.158	0.0258	Gnaq	guanine nucleotide binding protein, alpha q polypeptide
1452633_s_at	2.158	0.00287	5530400K14Rik	expressed sequence C79663
1422311_a_at	2.156	0.00745	Polr2a	polymerase (RNA) II (DNA directed) polypeptide A
1415936_at	2.153	0.0476	Bcar3	breast cancer anti-estrogen resistance 3
1450010_at	2.146	0.0354	Hsd17b12	hydroxysteroid (17-beta) dehydrogenase 12
1452632_at	2.145	0.0076	5530400K14Rik	expressed sequence C79663
1460345_at	2.145	0.00496	2610208M17Rik	RIKEN cDNA 2610208M17 gene
1455089_at	2.142	0.00374	Gng12	guanine nucleotide binding protein (G protein), gamma 12
1426440_at	2.14	0.0357	Dhrs7	dehydrogenase/reductase (SDR family) member 7
1448139_at	2.139	0.0436	Mlc1	megalencephalic leukoencephalopathy with subcortical cysts 1 homolog (human)
1460293_at	2.137	0.039	Freq	AU079041 Sugano mouse brain mncb Mus musculus cDNA clone MNCb-3757 5', mRNA sequence.
1436750_a_at	2.136	0.0335	Oxct1	3-oxoacid CoA transferase
1417015_at	2.135	0.0491	Rassf3	Ras association (RalGDS/AF-6) domain family 3
1417063_at	2.135	0.0339	C1qb	complement component 1, q subcomponent, beta polypeptide
1423231_at	2.132	0.05	Nrgn	neurogranin
1449527_at	2.132	0.00773	Pcdhb7	protocadherin beta 7
1422082_a_at	2.129	0.0247	Nfya	nuclear transcription factor-Y alpha
1452045_at	2.129	0.0292	Zfp281	Adult male diencephalon cDNA, RIKEN full-length enriched library, clone:9330157H23 product:inferred: Mus musculus, Similar to zinc finger protein 281, clone MGC:7737 IMAGE:3498439, mRNA, complete cds, full insert sequence
1426485_at	2.127	0.0499	Ubxd2	UBX domain containing 2
1460388_at	2.126	0.0344	4632408A20Rik	RIKEN cDNA 4632408A20 gene
1417381_at	2.125	0.0191	C1qa	complement component 1, q subcomponent, alpha polypeptide
1423058_at	2.124	0.0188	Capza2	capping protein (actin filament) muscle Z-line, alpha 2
1451985_at	2.122	0.0448	Lrrk1	expressed sequence AW319595
1449840_at	2.121	0.0349	Sntb2	603274893F1 NCI_CGAP_Mam3 Mus musculus cDNA clone IMAGE:5315422 5', mRNA sequence.
1420684_at	2.114	0.0115	Acox3	acyl-Coenzyme A oxidase 3, pristanoyl
1422101_at	2.114	0.0412	Tnfrsf23	tumor necrosis factor receptor superfamily, member 23
1418620_at	2.112	0.0482	Phox2a	paired-like homeobox 2a
1423885_at	2.108	0.0181	Lamc1	laminin, gamma 1
1426098_a_at	2.108	0.0225	Cast	calpastatin
1450767_at	2.107	0.0163	Nedd9	neural precursor cell expressed, developmentally down-regulated gene 9
1426908_at	2.105	0.0174	Galnt7	UDP-N-acetyl-alpha-D-galactosamine: polypeptide N-acetylgalactosaminyltransferase 7
1417225_at	2.103	0.0121	Arl6ip5	ADP-ribosylation factor-like 6 interacting protein 5
1450843_a_at	2.103	0.0144	Serpinh1	serine (or cysteine) proteinase inhibitor, clade H, member 1
1422959_s_at	2.102	0.02	Zfp313	zinc finger protein 313
1451544_at	2.098	0.0466	Tapbpl	similar to hypothetical protein FLJ10143
1417279_at	2.097	0.0416	Itpr1	inositol 1,4,5-triphosphate receptor 1
1425997_a_at	2.093	0.028	Pign	phosphatidylinositol glycan, class N
1455900_x_at	2.09	0.0161	Tgm2	BB041811 RIKEN full-length enriched, 13 days embryo male testis Mus musculus cDNA clone 6030458C10 3' similar to M55154 Mouse transglutaminase (TGase) mRNA, mRNA sequence.
1417033_at	2.088	0.0402	Ube2g2	ubiquitin-conjugating enzyme E2G 2
1417366_s_at	2.088	0.0104	Calm1	calmodulin 1
1419244_a_at	2.087	0.0278	Rab14	AV339290 RIKEN full-length enriched, adult male olfactory bulb Mus musculus cDNA clone 6430503H11 3' similar to AF052113 Homo sapiens clone 23675, mRNA sequence.
1419259_at	2.086	0.00708	Rsu1	Ras suppressor protein 1
1448851_a_at	2.086	0.0492	Dnajc5	DnaJ (Hsp40) homolog, subfamily C, member 5
1460237_at	2.086	0.00886	Trim8	tripartite motif protein 8
1419573_a_at	2.084	0.0429	Lgals1	lectin, galactose binding, soluble 1
1435394_s_at	2.074	0.0211	Rhoc	ras homolog gene family, member C
1436917_s_at	2.073	0.0259	Gpsm1	BB491018 RIKEN full-length enriched, 13 days embryo stomach Mus musculus cDNA clone D530019B07 3', mRNA sequence.
1451007_at	2.071	0.0231	Cnnm2	cyclin M2
1421090_at	2.07	0.0353	Epb4.1l1	erythrocyte protein band 4.1-like 1
1424157_at	2.068	0.0222	Ehd2	EH-domain containing 2
1425739_at	2.068	0.0144	Pld1	phospholipase D1
1424468_s_at	2.066	0.0137	D330037A14Rik	RIKEN cDNA D330037A14 gene
1450919_at	2.066	0.0158	Mpp1	membrane protein, palmitoylated
1423551_at	2.063	0.0207	Cdh13	cadherin 13
1450080_at	2.061	0.0224	2900027G03Rik	RIKEN cDNA 2900027G03 gene
1417220_at	2.06	0.00248	Fah	fumarylacetoacetate hydrolase
1448797_at	2.059	0.026	Elk3	ELK3, member of ETS oncogene family
1417785_at	2.057	0.039	Pla1a	phospholipase A1 member A
1425410_at	2.056	0.00681	1810034M08Rik	RIKEN cDNA 1810034M08 gene
1449032_at	2.041	0.0256	Prlpm	prolactin-like protein M
1416363_at	2.04	0.0168	Fkbp4	FK506 binding protein 4
1416780_at	2.032	0.0038	Pfkm	phosphofructokinase, muscle
1424177_at	2.032	0.0313	1110001E17Rik	RIKEN cDNA 1110001E17 gene
1418895_at	2.031	0.0149	Scap2	src family associated phosphoprotein 2
1451319_at	2.03	0.00998	Senp1	SUMO1/sentrin specific protease 1
1456133_x_at	2.03	0.0372	Itgb5	BB543646 RIKEN full-length enriched, 0 day neonate eyeball Mus musculus cDNA clone E130211M19 3' similar to AF043257 Mus musculus beta5B integrin mRNA, mRNA sequence.
1449874_at	2.026	0.0485	Ly96	lymphocyte antigen 96
1423399_a_at	2.023	0.00201	Yaf2	YY1 associated factor 2
1453367_a_at	2.023	0.0268	6330583M11Rik	BB178770 RIKEN full-length enriched, adult male hypothalamus Mus musculus cDNA clone A230075M17 3', mRNA sequence.
1424675_at	2.019	0.0348	Slc39a6	solute carrier family 39 (metal ion transporter), member 6
1426306_a_at	2.011	0.04	Maged2	melanoma antigen, family D, 2
1452191_at	2.01	0.0402	2510048K03Rik	RIKEN cDNA 2510048K03 gene
1415976_a_at	2.009	0.0144	Carhsp1	calcium regulated heat stable protein 1
1424129_at	2.008	0.0398	1200003O06Rik	RIKEN cDNA 1200003O06 gene
1451908_a_at	2.008	0.0249	Sec14l1	SEC14-like 1 (S. cerevisiae)
1438956_x_at	1.997	0.0112	Pim3	AV309401 RIKEN full-length enriched, 8 days embryo Mus musculus cDNA clone 5730581E20 3' similar to AF057026 Rattus norvegicus protein kinase KID-1 (Kid1) mRNA, mRNA sequence.
1449252_at	1.995	0.0412	9030611O19Rik	expressed sequence AU019489
1435449_at	1.994	0.0465	Bcl2l11	BCL2-like 11 (apoptosis facilitator)
1449270_at	1.993	0.0213	Plxdc2	BB559706 RIKEN full-length enriched, 2 days pregnant adult female ovary Mus musculus cDNA clone E330040D03 3', mRNA sequence.
1417959_at	1.989	0.0473	Pdlim7	PDZ and LIM domain 7
1418061_at	1.988	0.0253	Ltbp2	latent transforming growth factor beta binding protein 2
1437113_s_at	1.987	0.0128	Pld1	phospholipase D1
1448547_at	1.985	0.0175	Rassf3	Ras association (RalGDS/AF-6) domain family 3
1422671_s_at	1.984	0.0285	Naalad2	N-acetylated alpha-linked acidic dipeptidase 2
1424086_at	1.984	0.0269	D130038B21Rik	RIKEN cDNA D130038B21 gene
1421151_a_at	1.983	0.0291	Epha2	Eph receptor A2
1423554_at	1.978	4.06e-05	Ggcx	gamma-glutamyl carboxylase
1448456_at	1.975	0.0235	Cln8	ceroid-lipofuscinosis, neuronal 8
1460436_at	1.975	0.0194	Ndst1	N-deacetylase/N-sulfotransferase (heparan glucosaminyl) 1
1421487_a_at	1.97	0.00813	Nck1	non-catalytic region of tyrosine kinase adaptor protein 1
1426756_at	1.97	0.0402	Galnt2	UDP-N-acetyl-alpha-D-galactosamine:polypeptide N-acetylgalactosaminyltransferase 2
1416808_at	1.966	0.032	Nid1	nidogen 1
1421891_at	1.966	0.0432	Siat5	sialyltransferase 5
1425682_a_at	1.964	0.0243	1810034M08Rik	RIKEN cDNA 1810034M08 gene
1434987_at	1.964	0.00334	Aldh2	aldehyde dehydrogenase 2, mitochondrial
1417633_at	1.963	0.00514	Sod3	superoxide dismutase 3, extracellular
1423596_at	1.962	0.00168	Nek6	NIMA (never in mitosis gene a)-related expressed kinase 6
1450228_a_at	1.961	0.0165	Pip5k1c	phosphatidylinositol-4-phosphate 5-kinase, type 1 gamma
1455798_at	1.961	0.00292	Galk2	galactokinase 2
1433589_at	1.96	0.0177	D6Wsu116e	DNA segment, Chr 6, Wayne State University 116, expressed
1423160_at	1.959	0.034	Spred1	sprouty protein with EVH-1 domain 1, related sequence
1416036_at	1.958	0.00481	Fkbp1a	FK506 binding protein 1a
1428279_a_at	1.955	0.0326	2810423G08Rik	RIKEN cDNA 2810423G08 gene
1451746_a_at	1.955	0.0145	Apg12l	autophagy 12-like (S. cerevisiae)
1418502_a_at	1.953	0.00556	Oxr1	oxidation resistance 1
1426043_a_at	1.952	0.0417	Capn3	calpain 3
1448132_at	1.951	0.0316	Slc19a1	solute carrier family 19 (sodium/hydrogen exchanger), member 1
1448883_at	1.95	0.0164	Lgmn	legumain
1419455_at	1.946	0.032	Il10rb	interleukin 10 receptor, beta
1455129_at	1.944	0.0332	2610103J23Rik	RIKEN cDNA 2610103J23 gene
1416459_at	1.942	0.0226	Arf2	ADP-ribosylation factor 2
1418114_at	1.942	0.0394	Rbpsuh	recombining binding protein suppressor of hairless (Drosophila)
1424594_at	1.942	0.0276	Lgals7	lectin, galactose binding, soluble 7
1423237_at	1.939	0.0175	Galnt1	UDP-N-acetyl-alpha-D-galactosamine:polypeptide N-acetylgalactosaminyltransferase 1
1424225_at	1.939	0.0124	Asb8	ankyrin repeat and SOCS box-containing protein 8
1449383_at	1.938	0.0467	Adss	adenylosuccinate synthetase, muscle
1450097_s_at	1.938	0.0357	Gna12	guanine nucleotide binding protein, alpha 12
1453299_a_at	1.936	0.0138	Pnp	purine-nucleoside phosphorylase
1420897_at	1.935	0.0274	Snap23	synaptosomal-associated protein 23
1418985_at	1.933	0.0438	BC003236	cDNA sequence BC003236
1448119_at	1.933	0.011	Bpgm	2,3-bisphosphoglycerate mutase
1416614_at	1.927	0.00474	Cri1	CREBBP/EP300 inhibitory protein 1
1450138_a_at	1.927	0.0374	Serpinb6a	serine (or cysteine) proteinase inhibitor, clade B, member 6a
1421111_at	1.925	0.0393	Rybp	RING1 and YY1 binding protein
1417127_at	1.923	0.03	Msx1	homeo box, msh-like 1
1422468_at	1.923	0.0385	Ppt1	palmitoyl-protein thioesterase 1
1437645_at	1.922	0.0247	Atf7	Activating transcription factor 7 (Atf7), mRNA
1451749_at	1.92	0.0116	Irak4	interleukin-1 receptor-associated kinase 4
1459902_at	1.919	0.0133	2700007P21Rik	RIKEN cDNA 2700007P21 gene
1416530_a_at	1.918	0.0108	Pnp	purine-nucleoside phosphorylase
1449275_at	1.916	0.00972	2310038H17Rik	RIKEN cDNA 2310038H17 gene
1417329_at	1.915	0.0247	Slc23a2	solute carrier family 23 (nucleobase transporters), member 2
1416418_at	1.912	0.0442	Gabarapl1	gamma-aminobutyric acid (GABA(A)) receptor-associated protein-like 1
1431057_a_at	1.912	0.0493	2310046G15Rik	RIKEN cDNA 2310046G15 gene
1450672_a_at	1.912	0.0453	Trex1	three prime repair exonuclease 1
1416573_at	1.91	0.0171	2310011G23Rik	cDNA sequence BC003494
1423475_at	1.908	0.0332	Cnnm2	cyclin M2
1426754_x_at	1.908	0.0378	Ckap4	BB312117 RIKEN full-length enriched, adult male corpora quadrigemina Mus musculus cDNA clone B230331K02 3' similar to X69910 H.sapiens p63 mRNA for transmembrane protein, mRNA sequence.
1424089_a_at	1.906	0.0155	Tcf4	transcription factor 4
1424558_a_at	1.905	0.0492	Cabyr	calcium-binding tyrosine-(Y)-phosphorylation regulated (fibrousheathin 2)
1425187_at	1.905	0.0306	Sel1h	Sel1 (suppressor of lin-12) 1 homolog (C. elegans)
1422005_at	1.904	0.0173	Prkr	protein kinase, interferon-inducible double stranded RNA dependent
1452103_at	1.902	0.0348	2600005N12Rik	603174428F1 NCI_CGAP_Mam5 Mus musculus cDNA clone IMAGE:5253918 5', mRNA sequence.
1415947_at	1.9	0.0474	Creg	cellular repressor of E1A-stimulated genes
1450026_a_at	1.897	0.0258	B3gnt1	UDP-GlcNAc:betaGal beta-1,3-N-acetylglucosaminyltransferase 1
1425658_at	1.896	0.0128	Cd109	CD109 antigen
1460208_at	1.896	0.0283	Fbn1	fibrillin 1
1418248_at	1.895	0.00933	Gla	galactosidase, alpha
1417298_at	1.894	0.0437	Ebpl	RIKEN cDNA 5730442K12 gene
1431824_at	1.892	0.0232	Cdh13	Mus musculus adult male testis cDNA, RIKEN full-length enriched library, clone:4932416G01 product:cadherin 13, full insert sequence.
1423204_at	1.89	0.00388	Tm9sf4	expressed sequence AU045326
1448159_at	1.89	0.00649	Rab7	RAB7, member RAS oncogene family
1429582_at	1.889	0.0476	Btbd14a	BTB (POZ) domain containing 14A
1425587_a_at	1.888	0.00998	Ptprj	602903194F1 NCI_CGAP_Mam3 Mus musculus cDNA clone IMAGE:5032871 5', mRNA sequence.
1426708_at	1.886	0.0311	Antxr2	Similar to Anthrax toxin receptor 2 precursor (Capillary morphogenesis protein-2) (CMG-2) (LOC381658), mRNA
1419550_a_at	1.883	0.0241	Stk39	6 days neonate head cDNA, RIKEN full-length enriched library, clone:5430411A13 product:serine/threonine kinase 39, STE20/SPS1 homolog (yeast), full insert sequence
1423321_at	1.882	0.0174	Myadm	myeloid-associated differentiation marker
1419806_at	1.881	0.0444	Hdlbp	high density lipoprotein (HDL) binding protein
1426398_at	1.877	0.0465	6130401J04Rik	RIKEN cDNA 6130401J04 gene
1418228_at	1.875	0.00498	Hirip5	histone cell cycle regulation defective interacting protein 5
1448647_at	1.874	0.0412	Man2a1	mannosidase 2, alpha 1
1420617_at	1.873	0.00883	Cpeb4	cytoplasmic polyadenylation element binding protein 4
1426575_at	1.873	0.0387	9530058O11Rik	RIKEN cDNA 9530058O11 gene
1420522_at	1.871	0.0135	2610529H08Rik	RIKEN cDNA 2610529H08 gene
1424917_a_at	1.868	0.019	D11Ertd498e	DNA segment, Chr 11, ERATO Doi 498, expressed
1451132_at	1.868	0.00829	Pbxip1	pre-B-cell leukemia transcription factor interacting protein 1
1460460_a_at	1.868	0.00925	Gorasp2	Mus musculus ES cells cDNA, RIKEN full-length enriched library, clone:2410043M02 product:golgi reassembly stacking protein 2, full insert sequence.
1455731_at	1.867	0.0278	Slc29a3	602921074F1 NCI_CGAP_Mam3 Mus musculus cDNA clone IMAGE:5061090 5', mRNA sequence.
1416695_at	1.865	0.0273	Bzrp	benzodiazepine receptor, peripheral
1426350_at	1.864	0.0129	Mgat2	mannoside acetylglucosaminyltransferase 2
1420375_at	1.862	0.0178	Kif3a	kinesin family member 3A
1452309_at	1.859	0.04	4933421H10Rik	RIKEN cDNA 4933421H10 gene
1415838_at	1.858	0.0401	Tde2	tumor differentially expressed 2
1434036_at	1.857	0.0201	Mtss1	metastasis suppressor 1
1417714_x_at	1.856	0.0468	Hba-a1	hemoglobin alpha, adult chain 1
1451112_s_at	1.856	0.00437	Dap	death-associated protein
1426903_at	1.851	0.0152	Fndc3	DNA segment, Chr 14, ERATO Doi 453, expressed
1425097_a_at	1.85	0.0355	Zfp106	zinc finger protein 106
1426285_at	1.85	0.0146	Lama2	laminin, alpha 2
1426434_at	1.85	0.0173	1200015A22Rik	RIKEN cDNA 1200015A22 gene
1449059_a_at	1.85	0.0365	Oxct1	3-oxoacid CoA transferase
1417209_at	1.849	0.0461	Sertad2	SERTA domain containing 2
1422107_at	1.849	0.0343	2410066E13Rik	RIKEN cDNA 2410066E13 gene
1431431_a_at	1.848	0.0227	Nfs1	nitrogen fixation gene 1 (S. cerevisiae)
1433428_x_at	1.848	0.0121	Tgm2	transglutaminase 2, C polypeptide
1415961_at	1.846	0.0164	Itm2c	integral membrane protein 2C
1437277_x_at	1.846	0.0199	Tgm2	transglutaminase 2, C polypeptide
1452370_s_at	1.845	0.0174	B230208H17Rik	RIKEN cDNA B230208H17 gene
1426427_at	1.842	0.0338	Ttll1	tubulin tyrosine ligase-like 1
1417470_at	1.84	0.00645	Apobec3	apolipoprotein B editing complex 3
1437358_at	1.84	0.0142	Wdfy1	WD repeat and FYVE domain containing 1
1448958_at	1.84	0.00714	Ifrg15	interferon alpha responsive gene
1452545_a_at	1.84	0.0318	Itgb1	integrin beta 1 (fibronectin receptor beta)
1423689_a_at	1.837	0.0489	Gpsm1	G-protein signalling modulator 1 (AGS3-like, C. elegans)
1428098_a_at	1.837	0.0286	Tm7sf3	transmembrane 7 superfamily member 3
1449703_at	1.833	0.0447	AA407930	expressed sequence AA407930
1424654_at	1.832	0.0284	Acp2	acid phosphatase 2, lysosomal
1452646_at	1.832	0.049	1110029F20Rik	RIKEN cDNA 1110029F20 gene
1419449_a_at	1.83	0.0452	Gnai2	guanine nucleotide binding protein, alpha inhibiting 2
1420472_at	1.83	0.0172	Mtpn	myotrophin
1421842_a_at	1.83	0.0056	Scamp4	secretory carrier membrane protein 4
1418512_at	1.828	0.0208	Stk3	serine/threonine kinase 3 (Ste20, yeast homolog)
1416131_s_at	1.826	0.0494	C920006C10Rik	Adult male spinal cord cDNA, RIKEN full-length enriched library, clone:A330049K02 product:SIMILAR TO CONSERVED MEMBRANE PROTEIN AT 44E homolog [Mus musculus], full insert sequence
1448557_at	1.826	0.0412	1200015N20Rik	RIKEN cDNA 1200015N20 gene
1425582_a_at	1.825	0.0222	Emcn	endomucin
1452747_at	1.822	0.05	1110012E06Rik	RIKEN cDNA 1110012E06 gene
1421284_at	1.819	0.0112	Pign	phosphatidylinositol glycan, class N
1448571_a_at	1.818	0.00455	Gmfb	glia maturation factor, beta
1417595_at	1.817	0.0423	Meox1	mesenchyme homeobox 1
1451188_at	1.816	0.0108	Wdr26	WD repeat domain 26
1416718_at	1.815	0.0297	Bcan	brevican
1426918_at	1.815	0.0218	Itgb1	integrin beta 1 (fibronectin receptor beta)
1434610_at	1.815	0.0228	Plec1	plectin 1
1423870_at	1.813	0.0475	2610208M17Rik	RIKEN cDNA 2610208M17 gene
1422455_s_at	1.811	0.032	Nsf	N-ethylmaleimide sensitive fusion protein
1424176_a_at	1.807	0.0431	Anxa4	annexin A4
1449229_a_at	1.804	0.0185	Cdkl2	cyclin-dependent kinase-like 2 (CDC2-related kinase)
1453796_a_at	1.804	0.0356	1200009B18Rik	RIKEN cDNA 1200009B18 gene
1419564_at	1.803	0.0241	Zfp467	zinc finger protein 467
1420914_at	1.803	0.0103	Slco2a1	solute carrier organic anion transporter family, member 2a1
1423057_at	1.803	0.0478	Capza2	capping protein (actin filament) muscle Z-line, alpha 2
1448579_at	1.803	0.0324	Glg1	golgi apparatus protein 1
1416386_a_at	1.796	0.0101	M6pr	mannose-6-phosphate receptor, cation dependent
1416867_at	1.792	0.0356	Bet1	blocked early in transport 1 homolog (S. cerevisiae)
1426555_at	1.789	0.00693	Scpep1	retinoid-inducible serine caroboxypetidase
1419171_at	1.786	0.0435	2310044D20Rik	RIKEN cDNA 2310044D20 gene
1423628_s_at	1.781	0.0112	Pcdhga12	protocadherin gamma subfamily A, 12
1422563_at	1.779	0.000454	Crry	complement receptor related protein
1429352_at	1.777	0.039	Mocos	10 days neonate skin cDNA, RIKEN full-length enriched library, clone:4732481D19 product:similar to SIMILAR TO MOLYBDENUM COFACTOR SULFURASE [Homo sapiens], full insert sequence
1441659_at	1.777	0.02	Dpf3	D4, zinc and double PHD fingers, family 3
1418059_at	1.776	0.0454	Eltd1	EGF, latrophilin seven transmembrane domain containing 1
1433482_a_at	1.776	0.00137	D3Ertd330e	DNA segment, Chr 3, ERATO Doi 330, expressed
1423825_at	1.774	0.00061	5031439A09Rik	RIKEN cDNA 5031439A09 gene
1425331_at	1.774	0.0243	Zfp106	calpain 3
1438140_a_at	1.772	0.0138	Zfp64	zinc finger protein 64
1419616_at	1.771	0.0368	Bmpr2	bone morphogenic protein receptor, type II (serine/threonine kinase)
1423585_at	1.771	0.0367	Igfbp7	polymerase (RNA) II (DNA directed) polypeptide B
1418753_at	1.768	0.00598	Gfpt2	glutamine fructose-6-phosphate transaminase 2
1451819_at	1.765	0.0418	Zswim6	zinc finger, SWIM domain containing 6
1418884_x_at	1.761	0.0192	Tuba1	tubulin, alpha 1
1450161_at	1.76	0.0344	Ikbkg	inhibitor of kappaB kinase gamma
1448648_at	1.757	0.0154	9130005N14Rik	RIKEN cDNA 9130005N14 gene
1459021_at	1.752	0.00241		RIKEN cDNA 9530020D24 gene
1422499_at	1.75	0.0353	D15Ertd366e	DNA segment, Chr 15, ERATO Doi 366, expressed
1423677_at	1.748	0.00285	Fkbp9	FK506 binding protein 9
1434988_x_at	1.748	0.0159	Aldh2	aldehyde dehydrogenase 2, mitochondrial
1416105_at	1.747	0.00265	Nnt	nicotinamide nucleotide transhydrogenase
1423947_at	1.747	0.0212	1110008P14Rik	RIKEN cDNA 1110008P14 gene
1436921_at	1.747	0.00849	Atp7a	ATPase, Cu++ transporting, alpha polypeptide
1456473_x_at	1.746	0.0171	Arf2	ADP-ribosylation factor 2
1421143_at	1.744	0.0478	Diap1	diaphanous homolog 1 (Drosophila)
1448880_at	1.743	0.00585	Ube2l3	ubiquitin-conjugating enzyme E2L 3
1416552_at	1.741	0.0465	Dppa5	developmental pluripotency associated 5
1450642_at	1.741	0.0482	3110001I20Rik
1417043_at	1.74	0.0358	Lcat	lecithin cholesterol acyltransferase
1436722_a_at	1.74	0.0213	Actb	actin, beta, cytoplasmic
1426825_at	1.739	0.0124	Fmnl3	WW domain binding protein 3
1417730_at	1.738	0.0246	Ext1	exostoses (multiple) 1
1418888_a_at	1.738	0.029	Sepr	selenoprotein R
1420840_at	1.737	0.0138	Plekha3	BB780848 RIKEN full-length enriched, RCB-0464 Meth-A cDNA Mus musculus cDNA clone G430068N07 3', mRNA sequence.
1420952_at	1.737	0.0058	Son	Son cell proliferation protein
1432332_a_at	1.737	0.0121	D7Rp2e	DNA segment, Chr 7, Roswell Park 2 complex, expressed
1451243_at	1.735	0.0219	Rnpep	arginyl aminopeptidase (aminopeptidase B)
1439389_s_at	1.734	0.0216	Myadm	BB500055 RIKEN full-length enriched, 0 day neonate kidney Mus musculus cDNA clone D630024J02 3' similar to AJ001616 Mus musculus mRNA for myeloid associated differentiation protein, mRNA sequence.
1418738_at	1.732	0.0243	Scn1b	sodium channel, voltage-gated, type I, beta polypeptide
1419835_s_at	1.731	0.0484	Plec1	plectin 1
1423064_at	1.73	0.0452	Dnmt3a	BB795491 RIKEN full-length enriched, Nullipotent stem cell CRL-2070 NE cDNA Mus musculus cDNA clone G431005F03 3', mRNA sequence.
1424603_at	1.73	0.0399	AI463102	ribosomal protein L36
1428217_at	1.727	0.00449	1600012H06Rik	RIKEN cDNA 1600012H06 gene
1419214_at	1.723	0.0276	Tnfrsf11a	tumor necrosis factor receptor superfamily, member 11a
1434403_at	1.723	0.0374	Spred2	sprouty protein with EVH-1 domain 2, related sequence
1418794_at	1.72	0.000819	Cds2	BB487604 RIKEN full-length enriched, 13 days embryo lung Mus musculus cDNA clone D430043B04 3', mRNA sequence.
1448755_at	1.719	0.0356	Col15a1	procollagen, type XV
1454206_a_at	1.719	0.018	Adam15	unnamed protein product; a disintegrin and metalloproteinase domain 15 (metargidin) (MGD|MGI:1333882, GB|NM_009614, evidence: BLASTN, 99%, match=2364) putative; Mus musculus adult male urinary bladder cDNA, RIKEN full-length enriched library, clone:9530077N22 product:a disintegrin and metalloproteinase domain 15 (metargidin), full insert sequence.
1437772_s_at	1.718	0.0266	Fuca	fucosidase, alpha-L- 1, tissue
1451524_at	1.713	0.0148	Fbxw2	F-box and WD-40 domain protein 2
1423082_at	1.712	0.00634	1110021N07Rik	RIKEN cDNA 1110021N07 gene
1427685_a_at	1.708	0.0019	Synj2	synaptojanin 2
1423384_s_at	1.705	0.0331	Tex261	testis expressed gene 261
1451936_a_at	1.702	0.00302	Txnrd2	thioredoxin reductase 2
1450749_a_at	1.7	0.0271	Nr4a2	nuclear receptor subfamily 4, group A, member 2
1425474_a_at	1.696	0.0191	Vps39	vacuolar protein sorting 39 (yeast)
1416013_at	1.695	0.0276	Pld3	phospholipase D3
1421116_a_at	1.695	0.0225	Rtn4	reticulon 4
1422301_at	1.695	0.0381	Ftl1	ferritin light chain 1
1423545_a_at	1.692	0.0423	Zfp207	zinc finger protein 207
1416274_at	1.69	0.00241	Ctns	cystinosis, nephropathic
1416706_at	1.69	0.0293	Rpe	ribulose-5-phosphate-3-epimerase
1417229_at	1.69	0.00883	Capn1	calpain 1
1424257_at	1.689	0.012	Cdk7	cyclin-dependent kinase 7 (homolog of Xenopus MO15 cdk-activating kinase)
1431072_a_at	1.687	0.0484	2610529H08Rik	RIKEN cDNA 2610529H08 gene
1417184_s_at	1.686	0.0301	Hbb-b1	hemoglobin Y, beta-like embryonic chain
1416724_x_at	1.684	0.0306	Tcf4	transcription factor 4
1417153_at	1.684	0.0407	Btbd14a	BTB (POZ) domain containing 14A
1448143_at	1.682	0.0171	Aldh2	aldehyde dehydrogenase 2, mitochondrial
1423309_at	1.68	0.0122	Tgoln2	RIKEN cDNA 0610039N19 gene
1428361_x_at	1.677	0.0483	Hba-a1	Mus musculus 13 days embryo liver cDNA, RIKEN full-length enriched library, clone:2510049A20 product:hemoglobin, beta adult major chain, full insert sequence.
1448346_at	1.675	0.0146	Cfl1	cofilin 1, non-muscle
1426090_a_at	1.673	0.0279	Fert2	fer (fms/fps related) protein kinase, testis specific 2
1420940_x_at	1.672	0.04	Rgs5	602101888F2 NCI_CGAP_Co24 Mus musculus cDNA clone IMAGE:4225388 5', mRNA sequence.
1426567_a_at	1.671	0.0107	2310009N05Rik	RIKEN cDNA 2310009N05 gene
1430172_a_at	1.671	0.0406	Cyp4f16	unnamed protein product; CYTOCHROME P450 CYP4F16 (SPTR|Q99N17, evidence: FASTY, 100%ID, 100%length, match=1572) putative; Mus musculus adult male tongue cDNA, RIKEN full-length enriched library, clone:2310021J05 product:CYTOCHROME P450 CYP4F16, full insert sequence.
1451760_s_at	1.671	0.0182	AI317395	expressed sequence AI317395
1419544_at	1.67	0.00638	Atp6v1c1	ATPase, H+ transporting, V1 subunit C, isoform 1
1420833_at	1.67	0.0041	Vamp2	vesicle-associated membrane protein 2
1450449_a_at	1.669	0.0131	2900002H16Rik	RIKEN cDNA 2900002H16 gene
1416735_at	1.666	0.0225	Asah1	N-acylsphingosine amidohydrolase 1
1419682_a_at	1.666	0.00757	Trp53rk	RIKEN cDNA 5630401H01 gene
1422136_at	1.665	0.0231	Kist	kinase interacting with leukemia-associated gene (stathmin)
1455504_a_at	1.663	0.00943	Mkrn1	makorin, ring finger protein, 1
1422980_a_at	1.662	0.0028	Bet1l	blocked early in transport 1 homolog (S. cerevisiae)-like
1424912_at	1.662	0.0202	Slc25a17	solute carrier family 25 (mitochondrial carrier; peroxisomal membrane protein), member 17
1436828_a_at	1.662	0.00681	Tpd52l2	tumor protein D52-like 2
1416550_at	1.661	0.0373	AB041549	hypothetical protein, MNCb-4414
1417152_at	1.66	0.0114	Btbd14a	BTB (POZ) domain containing 14A
1427557_at	1.66	0.0225	Alg12	asparagine-linked glycosylation 12 homolog (yeast, alpha-1,6-mannosyltransferase)
1455804_x_at	1.66	0.0393	Oxct1	3-oxoacid CoA transferase
1432426_a_at	1.659	0.0263	2510010F15Rik	RIKEN cDNA 2510010F15 gene
1416747_at	1.658	0.0095	AW556797	expressed sequence AW556797
1423394_at	1.657	0.00517	Pcyox1	prenylcysteine oxidase 1
1420845_at	1.656	0.049	Mrps2	mitochondrial ribosomal protein S2
1428129_at	1.656	0.0406	Lman1	lectin, mannose-binding, 1
1421352_at	1.654	0.0108	Tlr6	toll-like receptor 6
1449183_at	1.654	0.0338	Comt	catechol-O-methyltransferase
1439032_at	1.653	0.0336	2410007P03Rik	RIKEN cDNA 2410007P03 gene
1420817_at	1.652	0.0274	Ywhag	3-monooxgenase/tryptophan 5-monooxgenase activation protein, gamma polypeptide
1451911_a_at	1.651	0.0132	Ace	angiotensin converting enzyme
1423861_at	1.648	0.012	Plekhf2	pleckstrin homology domain containing, family F (with FYVE domain) member 2
1453208_at	1.648	0.0451	2700089E24Rik	11 days embryo head cDNA, RIKEN full-length enriched library, clone:6230415F21 product:unknown EST, full insert sequence
1418285_at	1.645	0.0164	Efnb1	ephrin B1
1418520_at	1.644	0.0226	Tgoln1	trans-golgi network protein
1454168_a_at	1.643	0.0381	Skd3	unnamed protein product; putative suppressor of K+ transport defect 3 (MGD|MGI:1100517, GB|NM_009191, evidence: BLASTN, 99%, match=2054); Mus musculus adult male testis cDNA, RIKEN full-length enriched library, clone:1700017L15 product:suppressor of K+ transport defect 3, full insert sequence.
1418710_at	1.642	0.0333	Cd59a	CD59a antigen
1420637_at	1.641	0.0402	Prps2	phosphoribosyl pyrophosphate synthetase 2
1415776_at	1.639	0.0397	Aldh3a2	aldehyde dehydrogenase family 3, subfamily A2
1417219_s_at	1.639	0.0237	Tmsb10	thymosin, beta 10
1460650_at	1.639	0.00121	Atp6v0a1	ATPase, H+ transporting, lysosomal V0 subunit a isoform 1
1416075_at	1.638	0.0275	Sav1	salvador homolog 1 (Drosophila)
1428488_at	1.638	0.00441	Pigk	phosphatidylinositol glycan, class K
1452757_s_at	1.637	0.0144	Hba-a1	Mus musculus 13 days embryo liver cDNA, RIKEN full-length enriched library, clone:2510049A20 product:hemoglobin, beta adult major chain, full insert sequence.
1422063_a_at	1.635	0.044	Pex5	peroxisome receptor 1
1418194_at	1.634	0.0197	Galnt10	UDP-N-acetyl-alpha-D-galactosamine:polypeptide N-acetylgalactosaminyltransferase 10
1449230_at	1.634	0.00453	Idua	iduronidase, alpha-L-
1420475_at	1.632	0.0256	Mtpn	myotrophin
1448732_at	1.625	0.0106	Ctsb	cathepsin B
1416046_a_at	1.624	0.0376	0610025O11Rik	Transcribed sequence with moderate similarity to protein ref:NP_114409.1 (H.sapiens) hypothetical protein MGC1314 similar to fucosidase, alpha-L- 1, tissue [Homo sapiens]
1437687_x_at	1.624	0.0146	Fkbp9	FK506 binding protein 9
1456465_at	1.619	0.0202	B430110G05Rik	BB558956 RIKEN full-length enriched, 2 days pregnant adult female ovary Mus musculus cDNA clone E330036K16 3', mRNA sequence.
1449110_at	1.614	0.0319	Rhob	ras homolog gene family, member B
1429078_a_at	1.613	0.00971	Cops7a	COP9 (constitutive photomorphogenic) homolog, subunit 7a (Arabidopsis thaliana)
1424749_at	1.612	0.0361	Wdfy1	WD repeat and FYVE domain containing 1
1460193_at	1.611	0.000431	St13	suppression of tumorigenicity 13
1431604_a_at	1.61	0.0226	D7Ertd462e	DNA segment, Chr 7, ERATO Doi 462, expressed
1451389_at	1.61	0.00285	1700030A21Rik	RIKEN cDNA 1700030A21 gene
1416343_a_at	1.609	0.0247	Lamp2	lysosomal membrane glycoprotein 2
1452323_at	1.609	0.0369	BC008150	cDNA sequence BC008150
1418570_at	1.607	0.0146	Ncstn	nicastrin
1430125_s_at	1.607	0.0447	2310009N05Rik	RIKEN cDNA 2310009N05 gene
1426084_a_at	1.606	0.033	MGC6357	hypothetical protein MGC6357
1456573_x_at	1.606	0.0212	Nnt	BB205930 RIKEN full-length enriched, 0 day neonate thymus Mus musculus cDNA clone A430070F22 3', mRNA sequence.
1449510_at	1.605	0.0304	Zfp467	zinc finger protein 467
1449852_a_at	1.605	0.0102	Ehd4	EH-domain containing 4
1422243_at	1.604	0.0308	Fgf7	fibroblast growth factor 7
1421376_at	1.602	0.037	Traf6	Tnf receptor-associated factor 6
1426397_at	1.602	0.00299	Tgfbr2	transforming growth factor, beta receptor II
1420878_a_at	1.601	0.0146	Ywhab	tyrosine 3-monooxygenase/tryptophan 5-monooxygenase activation protein, beta polypeptide
1424948_x_at	1.597	0.0394	H2-K1	histocompatibility 2, K region
1417460_at	1.596	0.0133	Ifitm2	interferon induced transmembrane protein 2
1422737_at	1.595	0.0121	Ncoa3	nuclear receptor coactivator 3
1418136_at	1.594	0.0298	Tgfb1i1	transforming growth factor beta 1 induced transcript 1
1423190_at	1.591	0.0231	1810020G14Rik	RIKEN cDNA 1810020G14 gene
1420474_at	1.59	0.0329	Mtpn	myotrophin
1424685_at	1.59	0.00566	Exosc4	Mus musculus adult male cerebellum cDNA, RIKEN full-length enriched library, clone:1500001N04 product:SIMILAR TO EXOSOME COMPONENT RRP41, full insert sequence.
1418207_at	1.589	0.00324	Fxyd4	FXYD domain-containing ion transport regulator 4
1419508_at	1.588	0.0194	Ripk1	receptor (TNFRSF)-interacting serine-threonine kinase 1
1448313_at	1.585	0.0135	Cln2	ceroid-lipofuscinosis, neuronal 2
1417466_at	1.582	0.0259	Rgs5	synonym: 1110070A02Rik; go_function: signal transducer activity [goid 0004871] [evidence IEA]; go_function: GTPase activator activity [goid 0005096] [evidence TAS] [pmid 11342430]; go_process: signal transduction [goid 0007165] [evidence IEA]; go_process: G-protein coupled receptor protein signaling pathway [goid 0007186] [evidence TAS] [pmid 11342430]; Mus musculus regulator of G-protein signali…
1432181_s_at	1.582	0.0432	Ecgf1	endothelial cell growth factor 1 (platelet-derived)
1451279_at	1.582	0.0368	Rab6ip2	Rab6 interacting protein 2
1423824_at	1.58	0.00465	5031439A09Rik	RIKEN cDNA 5031439A09 gene
1429758_at	1.58	0.0316	1700017B05Rik	RIKEN cDNA 1700017B05 gene
1451956_a_at	1.572	0.0472	Oprs1	opioid receptor, sigma 1
1451743_at	1.57	0.0317	D19Wsu162e	DNA segment, Chr 19, Wayne State University 162, expressed
1452381_at	1.568	0.0233	C530025K05Rik	RIKEN cDNA C530025K05 gene
1451196_at	1.567	0.0159	2310076K21Rik	RIKEN cDNA 2310076K21 gene
1449857_at	1.565	0.0424	1200011I18Rik	RIKEN cDNA 1200011I18 gene
1421184_a_at	1.564	0.032	3300001H21Rik	RIKEN cDNA 3300001H21 gene
1449983_a_at	1.564	0.00883	Nqo2	NAD(P)H dehydrogenase, quinone 2
1426791_at	1.563	0.0312	Rusc2	RUN and SH3 domain containing 2
1431081_a_at	1.563	0.00934	Plscr3	phospholipid scramblase 3
1420618_at	1.561	0.00708	Cpeb4	cytoplasmic polyadenylation element binding protein 4
1437683_x_at	1.561	0.0108	Serf2	small EDRK-rich factor 2
1448190_at	1.561	0.00899	Mrpl33	mitochondrial ribosomal protein L33
1416102_at	1.558	0.0422	Ywhaz	tyrosine 3-monooxygenase/tryptophan 5-monooxygenase activation protein, zeta polypeptide
1431803_at	1.558	0.0204	Cyp2d13	RIKEN cDNA 1300007K12 gene
1419372_at	1.557	0.0464	Gosr2	golgi SNAP receptor complex member 2
1417423_at	1.556	0.0256	Grina	glutamate receptor, ionotropic, N-methyl D-asparate-associated protein 1 (glutamate binding)
1427889_at	1.555	0.0363	Spna2	spectrin alpha 2
1425605_a_at	1.554	0.0462	Lmbr1	limb region 1
1436902_x_at	1.552	0.0167	Tmsb10	M.musculus mRNA for testis-specific thymosin beta-10
1423588_at	1.549	0.0264	Arpc4	actin related protein 2/3 complex, subunit 4
1416304_at	1.548	0.00102	Litaf	LPS-induced TN factor
1426290_at	1.548	0.0303	1500031M22Rik	RIKEN cDNA 1500031M22 gene
1451379_at	1.546	0.0113	Rab22a	RAB22A, member RAS oncogene family
1424467_at	1.545	0.0453	D330037A14Rik	RIKEN cDNA D330037A14 gene
1448460_at	1.543	0.0333	Acvr1	activin A receptor, type 1
1425345_at	1.541	0.0472	1700009P13Rik	RIKEN cDNA 1700009P13 gene
1433593_at	1.541	0.0357	2310076K21Rik	RIKEN cDNA 2310076K21 gene
1415952_at	1.539	0.0158	Mark2	MAP/microtubule affinity-regulating kinase 2
1419034_at	1.539	0.038	Csnk2a1	casein kinase II, alpha 1 polypeptide
1420679_a_at	1.539	0.00632	Aig1	androgen-induced 1
1434605_at	1.538	0.0417	Eif5b	eukaryotic translation initiation factor 5B
1424952_at	1.537	0.041	Asrij	asrij protein
1430173_x_at	1.537	0.0275	Cyp4f16	unnamed protein product; CYTOCHROME P450 CYP4F16 (SPTR|Q99N17, evidence: FASTY, 100%ID, 100%length, match=1572) putative; Mus musculus adult male tongue cDNA, RIKEN full-length enriched library, clone:2310021J05 product:CYTOCHROME P450 CYP4F16, full insert sequence.
1419218_at	1.536	0.0136	Ltap	loop tail associated protein
1417519_at	1.532	0.0365	Plagl2	pleiomorphic adenoma gene-like 2
1418364_a_at	1.531	0.017	Ftl1	ferritin light chain 1
1415995_at	1.53	0.0175	Casp6	caspase 6
1426686_s_at	1.53	0.0104	Map3k3	602334871F2 NCI_CGAP_Mam1 Mus musculus cDNA clone IMAGE:4458065 5', mRNA sequence.
1423516_a_at	1.529	0.0488	Nid2	Transcribed sequence with weak similarity to protein pir:G00043 (H.sapiens) G00043 osteonidogen - human
1451056_at	1.528	0.0166	Psmd7	proteasome (prosome, macropain) 26S subunit, non-ATPase, 7
1423961_at	1.525	0.0305	Wdr26	WD repeat domain 26
1448702_at	1.525	0.00586	1110057H19Rik	RIKEN cDNA 1110057H19 gene
1417039_a_at	1.523	0.0422	Cul7
1450665_at	1.522	0.0191	Gabpa	GA repeat binding protein, alpha
1437434_a_at	1.52	0.00501	5031439A09Rik	RIKEN cDNA 5031439A09 gene
1448917_at	1.519	0.0106	Thrap6	thyroid hormone receptor associated protein 6
1416830_at	1.518	0.0163	0610031J06Rik	RIKEN cDNA 0610031J06 gene
1421888_x_at	1.517	0.00744	Aplp2	amyloid beta (A4) precursor-like protein 2
1455908_a_at	1.517	0.026	Scpep1	retinoid-inducible serine caroboxypetidase
1448914_a_at	1.516	0.0408	Csf1	colony stimulating factor 1 (macrophage)
1422887_a_at	1.515	0.0142	Ctbp2
1426595_at	1.515	0.0219	Slc18a1	solute carrier family 18 (vesicular monoamine), member 1
1449822_at	1.515	0.0196	Atoh1	atonal homolog 1 (Drosophila)
1416311_s_at	1.514	0.0317	Tuba7	tubulin, alpha 3
1425076_at	1.514	0.0266	2700075B01Rik	mr62b11.y1 Stratagene mouse testis (#937308) Mus musculus cDNA clone IMAGE:602013 5', mRNA sequence.
1456567_x_at	1.514	0.0469	Grn	BB000455 RIKEN full-length enriched, 13 days embryo liver Mus musculus cDNA clone 2510005K15 3' similar to X62321 M.musculus mRNA for epithelin 1 and 2, mRNA sequence.
1420810_at	1.51	0.0129	1500003O03Rik	RIKEN cDNA 1500003O03 gene
1417291_at	1.507	0.0422	Tnfrsf1a	tumor necrosis factor receptor superfamily, member 1a
1420646_at	1.506	0.0124	D10Ertd438e	DNA segment, Chr 10, ERATO Doi 438, expressed
1425635_at	1.506	0.0194	Tnk1	tyrosine kinase, non-receptor, 1
1419546_at	1.505	0.0223	Atp6v1c1	ATPase, H+ transporting, V1 subunit C, isoform 1
1416975_at	1.501	0.0365	Stam2	signal transducing adaptor molecule (SH3 domain and ITAM motif) 2
1422593_at	1.5	0.00375	Ap3s1	adaptor-related protein complex 3, sigma 1 subunit
1418182_at	1.498	0.00129	Ptp4a3	protein tyrosine phosphatase 4a3
1433493_at	1.498	0.00379	5730472N09Rik	RIKEN cDNA 5730472N09 gene
1423361_at	1.496	0.0316	Yme1l1	YME1-like 1 (S. cerevisiae)
1433480_at	1.496	0.00242	2900010J23Rik	RIKEN cDNA 2900010J23 gene
1426368_at	1.494	0.0418	Rin2	Ras and Rab interactor 2
1417272_at	1.491	0.0317	9130005N14Rik	RIKEN cDNA 9130005N14 gene
1421770_a_at	1.49	0.00479	Tlx2	T-cell leukemia, homeobox 2
AFFX-b-ActinMur/M12481_3_at	1.49	0.0121	Actb
1417982_at	1.488	0.0289	Insig2	insulin induced gene 2
1448592_at	1.488	0.018	Crtap	cartilage associated protein
1452283_at	1.488	0.0231	AW123240	expressed sequence AW123240
1417030_at	1.487	0.0159	2310028N02Rik	RIKEN cDNA 2310028N02 gene
1417106_at	1.487	0.00214	Tpd52l2	tumor protein D52-like 2
1453804_a_at	1.486	0.00112	Orc4l	unnamed protein product; origin recognition complex, subunit 4 (MGD|MGI:1347043, GB|NM_011958, evidence: BLASTN, 99%, match=1635) putative; Mus musculus 10 days embryo whole body cDNA, RIKEN full-length enriched library, clone:2610025G23 product:origin recognition complex, subunit 4, full insert sequence.
1431020_a_at	1.484	0.035	Fgfr1op2	RIKEN cDNA 1500031J01 gene
1428880_at	1.483	0.00417	0610038F07Rik	RIKEN cDNA 0610038F07 gene
1449226_at	1.481	0.0221	Hic1	hypermethylated in cancer 1
1460498_a_at	1.481	0.0448	Dnajc5	DnaJ (Hsp40) homolog, subfamily C, member 5
1448957_at	1.48	0.0435	Rbpsuh	recombining binding protein suppressor of hairless (Drosophila)
1452143_at	1.477	0.00265	Spnb2	spectrin beta 2
1436890_at	1.474	0.0385	5730445F03Rik	RIKEN cDNA 5730445F03 gene
1421824_at	1.47	0.0443	Bace1	beta-site APP cleaving enzyme
1451408_at	1.47	0.0136	G430055L02Rik	RIKEN cDNA G430055L02 gene
1423900_at	1.469	0.0278	Gtl6	gene trap locus 6
1450957_a_at	1.469	0.0171	Sqstm1	sequestosome 1
1449300_at	1.468	0.036	BC003236	cDNA sequence BC003236
1428094_at	1.466	0.0382	Lamp2	lysosomal membrane glycoprotein 2
1416138_at	1.465	0.00619	Anxa7	annexin A7
1421373_at	1.463	0.0499	Cox4i2	cytochrome c oxidase subunit IV isoform 2
1450408_at	1.463	0.0349	Clcn7	chloride channel 7
1417819_at	1.461	0.0372	Tor1b	torsin family 1, member B
1423794_at	1.461	0.0265	D2Ertd391e	DNA segment, Chr 2, ERATO Doi 391, expressed
1420383_a_at	1.458	0.00541	Col4a3bp	procollagen, type IV, alpha 3 (Goodpasture antigen) binding protein
1452607_at	1.457	0.0263	2610030H06Rik	RIKEN cDNA 2610030H06 gene
1451493_at	1.456	0.0278	Ndfip1	Nedd4 family interacting protein 1
1452170_at	1.456	0.0142	2010209O12Rik	RIKEN cDNA 2010209O12 gene
1453564_a_at	1.456	0.026	Vps24	RIKEN cDNA 4921505F14 gene
1428121_at	1.454	0.0427	2610528K11Rik	RIKEN cDNA 2610528K11 gene
1423958_a_at	1.453	0.00441	2900001O04Rik	RIKEN cDNA 2900001O04 gene
1423423_at	1.452	0.0355	Grp58	glucose regulated protein
1423540_at	1.452	0.0168	Rbms2	RNA binding motif, single stranded interacting protein 2
1419415_a_at	1.449	0.0136	Rarg	retinoic acid receptor, gamma
1434216_a_at	1.448	0.0113	D7Rp2e	DNA segment, Chr 7, Roswell Park 2 complex, expressed
1452777_a_at	1.448	0.0253	6330412F12Rik	RIKEN cDNA 6330412F12 gene
1434935_at	1.447	0.0414	5530400K14Rik	expressed sequence C79663
1425762_a_at	1.446	0.029	Rxra	retinoid X receptor alpha
1416901_at	1.445	0.013	Npc2	Niemann Pick type C2
1435732_x_at	1.444	0.0163	Atp6v0c	AV172216 Mus musculus head C57BL/6J 17-day embryo Mus musculus cDNA clone 3300004M07, mRNA sequence.
1423918_at	1.443	0.021	4930418P06Rik	RIKEN cDNA 4930418P06 gene
1436255_at	1.443	0.0339	D830044I16Rik	0 day neonate lung cDNA, RIKEN full-length enriched library, clone:E030037N21 product:unknown EST, full insert sequence
1423832_at	1.439	0.0345	2410051C13Rik	RIKEN cDNA 2410051C13 gene
1421846_at	1.437	0.0333	Wsb2	WD repeat and SOCS box-containing 2
1455832_a_at	1.436	0.0147	Umps	uridine monophosphate synthetase
1425193_at	1.434	0.0174	2010106G01Rik	RIKEN cDNA 2010106G01 gene
1423916_s_at	1.43	0.0264	Mlf2	myeloid leukemia factor 2
1416035_at	1.429	0.0287	Hif1a	hypoxia inducible factor 1, alpha subunit
1420745_a_at	1.429	0.00467	Ccndbp1	cyclin D-type binding-protein 1
1437943_s_at	1.429	0.0408	Mea1	male enhanced antigen 1
1450013_at	1.429	0.0384	2900073G15Rik	RIKEN cDNA 2900073G15 gene
1455099_at	1.429	0.017	Mgat1l	BB414982 RIKEN full-length enriched, 7 days embryo Mus musculus cDNA clone C430040E04 3', mRNA sequence.
1429038_at	1.428	0.0484	1500034J01Rik	RIKEN cDNA 1500034J01 gene
1448332_at	1.428	0.0266	Pex19	peroxisomal farnesylated protein
1452267_at	1.428	0.0418	E030034P13Rik	RIKEN cDNA E030034P13 gene
1423973_a_at	1.427	0.0105	Arf3	ADP-ribosylation factor 3
1424738_at	1.427	0.0387	4932432K03Rik	RIKEN cDNA 4932432K03 gene
1431752_a_at	1.425	0.0209	2900073H19Rik	RIKEN cDNA 2900073H19 gene
1420494_x_at	1.422	0.00982	Ubc	ubiquitin C
1448009_at	1.422	0.0458	C820010P03Rik	Adult retina cDNA, RIKEN full-length enriched library, clone:A930007H10 product:unknown EST, full insert sequence
1421135_a_at	1.418	0.000838	Cnot8	CCR4-NOT transcription complex, subunit 8
1421797_a_at	1.418	0.0247	Snx12	sorting nexin 12
1416213_x_at	1.417	0.00755	Surf4	601759914F1 NCI_CGAP_Mam5 Mus musculus cDNA clone IMAGE:4022930 5', mRNA sequence.
1425161_a_at	1.416	0.0224	5730502D15Rik	Moloney leukemia virus 10-like 1
1428873_a_at	1.416	0.023	4121402D02Rik	RIKEN cDNA 4121402D02 gene
1436681_x_at	1.416	0.0177	0610009D07Rik	RIKEN cDNA 0610009D07 gene
1427241_at	1.413	0.0107	9630006B20Rik	RIKEN cDNA 9630006B20 gene
1436981_a_at	1.413	0.0465		tyrosine 3-monooxygenase/tryptophan 5-monooxygenase activation protein, zeta polypeptide
1453915_a_at	1.411	0.00141	Slc37a3	solute carrier family 37 (glycerol-3-phosphate transporter), member 3
1423376_a_at	1.41	0.0439	Dok4	downstream of tyrosine kinase 4
1420387_at	1.409	0.0212	Mpv17	Mpv17 transgene, kidney disease mutant
1418860_a_at	1.404	0.046	1110019O13Rik	RIKEN cDNA 1110019O13 gene
1448630_a_at	1.404	0.000839	Sdhc	succinate dehydrogenase complex, subunit C, integral membrane protein
1416634_at	1.403	0.0179	5730536A07Rik	RIKEN cDNA 5730536A07 gene
1418115_s_at	1.399	0.0266	Ifrg15	interferon alpha responsive gene
1448108_at	1.398	0.0455	Tde2	tumor differentially expressed 2
1449444_a_at	1.398	0.0272	Mfap1	Transcribed sequence with moderate similarity to protein ref:NP_079184.1 (H.sapiens) hypothetical protein FLJ12973 [Homo sapiens]
1424582_at	1.395	0.0206	2610037M15Rik	RIKEN cDNA 2610037M15 gene
1450953_at	1.395	0.0261	AW210570	expressed sequence AW210570
1424343_a_at	1.393	0.0161	Eif1a	eukaryotic translation initiation factor 1A
1450099_a_at	1.393	0.0321	Gba	glucosidase, beta; acid
1424661_at	1.392	0.0349	4933435E07Rik	RIKEN cDNA 4933435E07 gene
1432372_a_at	1.392	0.0193	Spr	sepiapterin reductase
1448438_at	1.392	0.00624	BC005682	cDNA sequence BC005682
1415754_at	1.39	0.00325	1810060D16Rik	RIKEN cDNA 1810060D16 gene
1418568_x_at	1.388	0.00824	Srp14	signal recognition particle 14
1452057_at	1.387	0.0413	Actr1b	ARP1 actin-related protein 1 homolog B (yeast)
1418896_a_at	1.386	0.00149	Rpn2	ribophorin II
1426833_at	1.385	0.0421	Eif4g3	eukaryotic translation initiation factor 4 gamma, 3
1426952_at	1.385	0.0193	Arhgap18	Rho GTPase activating protein 18
1448013_at	1.38	0.0445	2810030C21Rik	RIKEN cDNA 2810030C21 gene
1421950_at	1.378	0.0255	Pfdn2	prefoldin 2
1455873_a_at	1.378	0.0151	9930024E13Rik	BB313038 RIKEN full-length enriched, adult male corpora quadrigemina Mus musculus cDNA clone B230339L01 3', mRNA sequence.
1425859_a_at	1.377	0.00887	Psmd4	proteasome (prosome, macropain) 26S subunit, non-ATPase, 4
1452529_a_at	1.375	0.0409	Creb1	cAMP responsive element binding protein 1
1460639_a_at	1.373	0.0194	Atox1	ATX1 (antioxidant protein 1) homolog 1 (yeast)
1423372_at	1.372	0.0376	Pole4	polymerase (DNA-directed), epsilon 4 (p12 subunit)
1435592_at	1.372	0.0145	Eif5b	eukaryotic translation initiation factor 5B
1450011_at	1.372	0.0105	Hsd17b12	hydroxysteroid (17-beta) dehydrogenase 12
1416522_a_at	1.371	0.0189	Grcc10	gene rich cluster, C10 gene
1424778_at	1.37	0.0487	D10Ucla1	DNA segment, Chr 10, University of California at Los Angeles 1
1426722_at	1.37	0.0138	Slc38a2	solute carrier family 38, member 2
1448204_at	1.369	0.042	Sav1	salvador homolog 1 (Drosophila)
1448651_at	1.369	0.0196	Nudt5	nudix (nucleoside diphosphate linked moiety X)-type motif 5
1415693_at	1.368	0.0454	1110021N07Rik	RIKEN cDNA 1110021N07 gene
1415675_at	1.365	0.0114	Dpm2	dolichol-phosphate (beta-D) mannosyltransferase 2
1452784_at	1.365	0.0292	Itgav	integrin alpha V
1423333_at	1.363	0.00874	1200007D18Rik	RIKEN cDNA 1200007D18 gene
1437423_a_at	1.363	0.00623	Sra1	steroid receptor RNA activator 1
1434882_at	1.361	0.0215	2610103J23Rik	RIKEN cDNA 2610103J23 gene
1437331_a_at	1.36	0.0267	Arf3	ADP-ribosylation factor 3
1416548_at	1.359	0.0487	AB041549	hypothetical protein, MNCb-4414
1418567_a_at	1.358	0.031	Srp14	signal recognition particle 14
1421646_a_at	1.354	0.0142	Pias3	protein inhibitor of activated STAT 3
1450697_at	1.354	0.0252	Slc30a7	solute carrier family 30 (zinc transporter), member 7
1427928_s_at	1.353	0.025	BC028278	cell division cycle 91-like 1
1437679_a_at	1.353	0.0139	Glrx2	BB172698 RIKEN full-length enriched, adult male hypothalamus Mus musculus cDNA clone A230040G05 3', mRNA sequence.
1416682_at	1.352	0.0215	Ube3a	ubiquitin protein ligase E3A
1450955_s_at	1.351	0.015	Sort1	sortilin 1
1423552_at	1.35	0.0208	Leprotl1	leptin receptor overlapping transcript-like 1
1452271_at	1.35	0.038	Xpr1	xenotropic and polytropic retrovirus receptor 1
1425356_at	1.348	0.0412	Zfp142	zinc finger protein 142
1434883_at	1.347	0.0276	2610103J23Rik	RIKEN cDNA 2610103J23 gene
1427024_at	1.345	0.0405	5033405K12Rik	RIKEN cDNA 5033405K12 gene
1424224_at	1.344	0.0164	Asb8	ankyrin repeat and SOCS box-containing protein 8
1451337_at	1.344	0.0366	Psmf1	proteasome (prosome, macropain) inhibitor subunit 1
1436797_a_at	1.343	0.0151	Surf4	surfeit gene 4
1415748_a_at	1.342	0.0137	Dctn5	dynactin 5
1423842_a_at	1.341	0.0256	Rnf41	ring finger protein 41
1424740_at	1.341	0.0497	Creb3	glucosidase beta 2
1456618_at	1.341	0.0325	Mark4	MAP/microtubule affinity-regulating kinase 4
1415870_at	1.337	0.0398	Calu	calumenin
1422302_s_at	1.337	0.0386	Ftl1	ferritin light chain 1
1448552_s_at	1.336	0.0223	2310028N02Rik	RIKEN cDNA 2310028N02 gene
1417202_s_at	1.335	0.0338	Ube1c	ubiquitin-activating enzyme E1C
1448515_at	1.334	0.0446	Tsn	translin
1423438_at	1.331	0.0257	Kptn	kaptin
1429382_at	1.33	0.0114	Nr1i3	nuclear receptor subfamily 1, group I, member 3
1434483_at	1.329	0.0371	Usp12	Transcribed sequences
1448184_at	1.328	0.0481	Fkbp1a	FK506 binding protein 1a
1438629_x_at	1.326	0.0469	Grn	granulin
1456057_x_at	1.325	0.0309	1110006I15Rik	BB117756 RIKEN full-length enriched, adult male urinary bladder Mus musculus cDNA clone 9530063B09 3', mRNA sequence.
1423034_at	1.324	0.0122	Txnl5	thioredoxin-like 5
1425550_a_at	1.324	0.0433	Prkar1a	protein kinase, cAMP dependent regulatory, type I, alpha
1428140_at	1.315	0.0394	Oxct1	3-oxoacid CoA transferase
1428132_at	1.314	0.00288	Spec1	Mus musculus adult male small intestine cDNA, RIKEN full-length enriched library, clone:2010004C01 product:small protein effector 1 of Cdc42, full insert sequence.
1433660_at	1.314	0.0423	D2Ertd435e	BB503221 RIKEN full-length enriched, 0 day neonate kidney Mus musculus cDNA clone D630042G12 3', mRNA sequence.
1460731_at	1.314	0.0428	Slc35c2	solute carrier family 35, member C2
1424330_at	1.313	0.0422	Senp1	SUMO1/sentrin specific protease 1
1448682_at	1.313	0.0255	Dnclc1	dynein, cytoplasmic, light chain 1
1449180_at	1.313	0.0374	Kcmf1	potassium channel modulatory factor 1
1448266_at	1.311	0.0367	Edf1	endothelial differentiation-related factor 1
1424021_at	1.309	0.0324	Arl6ip6	ADP-ribosylation factor-like 6 interacting protein 6
1426114_at	1.306	0.0169	Hnrpab	the coding sequence is identical to that of the CArG box-binding factor, Accession Number J00448; Mus musculus CArG box-binding factor mRNA, complete cds.
1422693_a_at	1.302	0.0296	Rpo2tc1	RNA polymerase II transcriptional coactivator
1460354_a_at	1.302	0.0357	Mrpl13	mitochondrial ribosomal protein L13
1448255_a_at	1.301	0.0493	Surf4	601759914F1 NCI_CGAP_Mam5 Mus musculus cDNA clone IMAGE:4022930 5', mRNA sequence.
1429370_a_at	1.3	0.0372	Psmd11	proteasome (prosome, macropain) 26S subunit, non-ATPase, 11
1418576_at	1.299	0.0229	2610311I19Rik	RIKEN cDNA 2610311I19 gene
1451893_s_at	1.299	0.0498	Baiap1	MAGI-1b; alternatively spliced; Mus musculus putative membrane-associated guanylate kinase 1 (Magi-1) mRNA, alternatively spliced b form, complete cds.
1426503_a_at	1.297	0.0068	Rnf121	ring finger protein 121
1432003_a_at	1.297	0.0411	Rnf41	ring finger protein 41
1424889_at	1.293	0.0361	Nupl2	nucleoporin like 2
1420040_at	1.292	0.0231	5730472N09Rik	RIKEN cDNA 5730472N09 gene
1426187_a_at	1.291	0.0274	Hs1bp1	HS1 binding protein
1448537_at	1.289	0.0292	Ttc1	tetratricopeptide repeat domain 1
1460362_at	1.287	0.0451	2410001C21Rik	RIKEN cDNA 2410001C21 gene
1423402_at	1.282	0.0307	Creb1	cAMP responsive element binding protein 1
1455236_x_at	1.282	0.0337	Serf2	small EDRK-rich factor 2
1448387_at	1.281	0.00084	Rbx1	ring-box 1
1451369_at	1.278	0.0174	Commd5	COMM domain containing 5
1460637_s_at	1.278	0.0137	Pfdn5	prefoldin 5
1417490_at	1.277	0.0379	Ctsb	cathepsin B
1428257_s_at	1.273	0.0179	Dncl2a	dynein, cytoplasmic, light chain 2A
1448513_a_at	1.273	0.00896	Npc2	Niemann Pick type C2
1416662_at	1.272	0.0471	Sardh	sarcosine dehydrogenase
1427108_at	1.271	0.0423	9530068E07Rik	RIKEN cDNA 9530068E07 gene
1416425_at	1.27	0.0242	Pex19	peroxisomal farnesylated protein
1449622_s_at	1.27	0.0277	Atp6ap1	ATPase, H+ transporting, lysosomal accessory protein 1
1416389_a_at	1.264	0.0069	Chc1l	chromosome condensation 1-like
1426386_at	1.264	0.0422	1500016H10Rik	RIKEN cDNA 1500016H10 gene
1452341_at	1.264	0.0431	Echs1	enoyl Coenzyme A hydratase, short chain, 1, mitochondrial
1431295_a_at	1.262	0.034	Stx18	syntaxin 18
1419041_at	1.259	0.0444	D8Wsu49e	DNA segment, Chr 8, Wayne State University 49, expressed
1455752_a_at	1.257	0.031	2410001H17Rik	RIKEN cDNA 2410001H17 gene
1415881_at	1.255	0.0253	Ghitm	growth hormone inducible transmembrane protein
1424541_at	1.255	0.0033	1110020A09Rik	RIKEN cDNA 1110020A09 gene
1452649_at	1.254	0.0104	Rtn4	reticulon 4
1415736_at	1.251	0.0402	Pfdn5	prefoldin 5
1430500_s_at	1.251	0.0422	Mtx2	Mus musculus adult male cerebellum cDNA, RIKEN full-length enriched library, clone:1500012G02 product:metaxin 2, full insert sequence.
1435522_a_at	1.25	0.0499	2310016E02Rik	RIKEN cDNA 2310016E02 gene
1427021_s_at	1.248	0.0311	Eif3s5	eukaryotic translation initiation factor 3, subunit 5 (epsilon)
1418088_a_at	1.246	0.0104	Stx8	syntaxin 8
1448771_a_at	1.241	0.025	Fth	ferritin heavy chain
1435738_x_at	1.24	0.0446	Serf2	small EDRK-rich factor 2
1415882_at	1.239	0.0294	Ghitm	growth hormone inducible transmembrane protein
1448447_at	1.237	0.0356	Vps28	vacuolar protein sorting 28 (yeast)
1437008_x_at	1.219	0.0351	1110006I15Rik	RIKEN cDNA 1110006I15 gene
1416220_at	1.214	0.0165	1810004F21Rik	RIKEN cDNA 1810004F21 gene
1438843_x_at	1.212	0.0254	Mtch2	AV067008 Mus musculus small intestine C57BL/6J adult Mus musculus cDNA clone 2010200J19, mRNA sequence.
1452519_a_at	1.21	0.0411	Zfp36	unnamed protein product; TIS11 (AA 1 - 183); Mouse TPA-induced TIS11 mRNA.
1428753_a_at	1.208	0.0336	Dgcr6	DiGeorge syndrome critical region gene 6
1418822_a_at	1.206	0.0386	Arf6	ADP-ribosylation factor 6
1433834_at	1.205	0.0114	F830029L24Rik	RIKEN cDNA F830029L24 gene
1416497_at	1.203	0.0122	Cai	calcium binding protein, intestinal
1415706_at	1.196	0.00839	Copa	coatomer protein complex subunit alpha
1425529_s_at	1.196	0.0298	D19Wsu162e	DNA segment, Chr 19, Wayne State University 162, expressed
1451051_a_at	1.196	0.0474	Scyl1	SCY1-like 1 (S. cerevisiae)
1426586_at	1.191	0.0466	Slc25a11	solute carrier family 25 (mitochondrial carrier; oxoglutarate carrier), member 11
1415670_at	1.19	0.0239	Copg	coatomer protein complex, subunit gamma
1418372_at	1.19	0.0388	Adsl	adenylosuccinate lyase
1423759_a_at	1.188	0.0495	1190006A08Rik	RIKEN cDNA 1190006A08 gene
1419260_a_at	1.177	0.0302	Snrpb	small nuclear ribonucleoprotein B
1419445_s_at	1.159	0.0448	Sap18	Sin3-associated polypeptide 18
1451135_at	1.141	0.0197	Gtf2b	general transcription factor IIB
carcinoma< papillary
Gane name	Fold change (car/pap)	P-value	Common	Description
1456182_x_at	0.0122	0.0376		BB795191 RIKEN full-length enriched, embryo RCB-0549 Cle-H3 cDNA Mus musculus cDNA clone G431003N05 3', mRNA sequence.
1419473_a_at	0.0218	0.0126	Cck	cholecystokinin
1422694_at	0.0297	0.0159	Ttyh1	tweety homolog 1 (Drosophila)
1451510_s_at	0.0315	0.0375	E230009B14Rik	RIKEN cDNA E230009B14 gene
1433438_x_at	0.0357	0.0344	Mela	BB794642 RIKEN full-length enriched, embryo RCB-0549 Cle-H3 cDNA Mus musculus cDNA clone G431001E10 3', mRNA sequence.
1422695_at	0.0582	0.047	Ttyh1	tweety homolog 1 (Drosophila)
1426617_a_at	0.0626	0.00449	Ttyh1	BB560071 RIKEN full-length enriched, 10 days neonate olfactory brain Mus musculus cDNA clone E530005K14 3', mRNA sequence.
1416967_at	0.0653	0.0276	Sox2	SRY-box containing gene 2
1460236_at	0.0839	0.0178	2300002A13Rik	RIKEN cDNA 2300002A13 gene
1423286_at	0.0875	0.0138	Cbln1	cerebellin 1 precursor protein
1424306_at	0.0946	0.0296	Elovl4	elongation of very long chain fatty acids (FEN1/Elo2, SUR4/Elo3, yeast)-like 4
1419063_at	0.107	0.0136	Ugt8	UDP-glucuronosyltransferase 8
1449286_at	0.107	0.0151	Ntng1	netrin G1
1419241_a_at	0.114	0.00325	Aire	autoimmune regulator (autoimmune polyendocrinopathy candidiasis ectodermal dystrophy)
1448792_a_at	0.115	0.00413	Cyp2f2	cytochrome P450, family 2, subfamily f, polypeptide 2
1451635_at	0.116	0.0251	mOAT6-L	hypothetical protein D630002G06
1439373_x_at	0.117	0.00948	Wnt5b	wingless-related MMTV integration site 5B
1454061_at	0.122	0.00284	Gt(ROSA)26asSor	gene trap ROSA 26 antisense, Philippe Soriano
1419727_at	0.126	0.00179	Daf2	decay accelerating factor 2
1454974_at	0.128	0.0112	Ntn1	syntaxin 8
1456003_a_at	0.129	0.014	Slc1a4	solute carrier family 1 (glutamate/neutral amino acid transporter), member 4
1424938_at	0.133	0.013	Steap	six transmembrane epithelial antigen of the prostate
1422602_a_at	0.138	0.0416	Wnt5b	wingless-related MMTV integration site 5B
1455220_at	0.139	0.0176	Frat2	frequently rearranged in advanced T-cell lymphomas 2
1423550_at	0.14	0.0373	Slc1a4	solute carrier family 1 (glutamate/neutral amino acid transporter), member 4
1417985_at	0.142	0.0178	Nrarp	Notch-regulated ankyrin repeat protein
1417702_a_at	0.146	0.025	Hnmt	histamine N-methyltransferase
1419201_at	0.148	0.0278	2310015I08Rik	RIKEN cDNA 2310015I08 gene
1448789_at	0.15	0.0276	Aldh1a3	aldehyde dehydrogenase family 1, subfamily A3
1422815_at	0.155	0.0162	C9	complement component 9
1418735_at	0.159	0.000129	Krt2-4	keratin complex 2, basic, gene 4
1421165_at	0.159	0.00233	Mycbp	AV204697 RIKEN full-length enriched, adult male testis Mus musculus cDNA clone 1700056D02 3' similar to AB015858 Mus musculus mRNA for AMY-1, mRNA sequence.
1420719_at	0.165	0.0235	Tex15	testis expressed gene 15
1421058_at	0.168	0.0108	Adh7	alcohol dehydrogenase 7 (class IV), mu or sigma polypeptide
1427484_at	0.168	0.0404	AU014748	0 day neonate cerebellum cDNA, RIKEN full-length enriched library, clone:C230032N07 product:hypothetical G-protein beta WD-40 repeats containing protein, full insert sequence
1418051_at	0.169	0.032	Ephb6	Eph receptor B6
1422122_at	0.17	0.0484	Fcer2a	Fc receptor, IgE, low affinity II, alpha polypeptide
1422504_at	0.171	0.0166	Glrb	glycine receptor, beta subunit
1449203_at	0.171	0.0364	Slco1a5	solute carrier organic anion transporter family, member 1a5
1423549_at	0.172	0.0418	Slc1a4	solute carrier family 1 (glutamate/neutral amino acid transporter), member 4
1422329_a_at	0.173	0.00272	Ntrk3	neurotrophic tyrosine kinase, receptor, type 3
1426941_at	0.173	0.0396	D730046L02Rik	RIKEN cDNA D730046L02 gene
1417759_at	0.178	0.01	Pfpl	pore forming protein-like
1427284_a_at	0.18	0.023	Ttpa	tocopherol (alpha) transfer protein
1419991_at	0.181	0.00486		expressed sequence C76746
1448729_a_at	0.181	0.00623	2005-09-04	septin 4
1452004_at	0.181	0.0014	Calca	calcitonin/calcitonin-related polypeptide, alpha
1418037_at	0.183	0.000136	C4bp	complement component 4 binding protein
1426959_at	0.185	0.0355	Bdh	3-hydroxybutyrate dehydrogenase (heart, mitochondrial)
1425070_at	0.188	0.0114	Ntrk3	neurotrophic tyrosine kinase, receptor, type 3
1426294_at	0.189	0.0123	Hapln1	cartilage link protein 1
1420633_a_at	0.191	0.0387	Csng	casein gamma
1449178_at	0.191	0.0452	Pdlim3	PDZ and LIM domain 3
1423679_at	0.194	0.015	2810432L12Rik	RIKEN cDNA 2810432L12 gene
1427133_s_at	0.194	0.0424	Lrp2	low density lipoprotein receptor-related protein 2
1424847_at	0.195	0.0165	Nefh	neurofilament, heavy polypeptide
1419395_at	0.196	0.00195	Cach	cytosolic acetyl-CoA hydrolase
1416107_at	0.199	0.0247	Nsg2	neuron specific gene family member 2
1421841_at	0.199	0.00103	Fgfr3	fibroblast growth factor receptor 3
1425375_at	0.201	0.0164	Tdpoz1	speckle-type POZ protein-like 1
1425233_at	0.205	0.00408	2210407C18Rik	RIKEN cDNA 2210407C18 gene
1452031_at	0.206	0.0391	Slc1a3	solute carrier family 1 (glial high affinity glutamate transporter), member 3
1450218_at	0.207	0.0483	Ccl28	chemokine (C-C motif) ligand 28
1422933_at	0.21	0.00209	Xlr5	X-linked lymphocyte-regulated 5
1420531_at	0.213	0.0361	Hsd3b4	hydroxysteroid dehydrogenase-5, delta<5>-3-beta
1425453_x_at	0.213	0.0181	Klra12	killer cell lectin-like receptor subfamily A, member 12
1422689_at	0.214	0.0218	4930547C10Rik	RIKEN cDNA 4930547C10 gene
1427198_at	0.219	0.0264	BC022960	cDNA sequence BC022960
1417896_at	0.221	0.00868	Tjp3	tight junction protein 3
1423640_at	0.221	0.0173	Synpr	synaptoporin
1419430_at	0.222	0.00292	Cyp26a1	cytochrome P450, family 26, subfamily a, polypeptide 1
1449290_at	0.222	0.0332	Dpysl5	dihydropyrimidinase-like 5
1423944_at	0.223	0.0124	Hpxn	hemopexin
1421317_x_at	0.224	0.0285	Myb	myeloblastosis oncogene
1425093_at	0.224	0.0241	P2rx3	purinergic receptor P2X, ligand-gated ion channel, 3
1425606_at	0.224	0.0441	Slc5a8	solute carrier family 5 (iodide transporter), member 8
1431429_a_at	0.224	0.0165	Arl4	ADP-ribosylation factor-like 4
1431981_at	0.225	0.00378	Hif1a	hypoxia inducible factor 1, alpha subunit
1424941_at	0.228	0.0164	BC016579	cDNA sequence, BC016579
1418634_at	0.229	0.0229	Notch1	Notch gene homolog 1 (Drosophila)
1419017_at	0.231	0.0145	Corin	low density lipoprotein receptor-related protein 4
1420257_at	0.231	0.00567		MRNA similar to ribosomal protein L7 (cDNA clone MGC:58373 IMAGE:6771135), complete cds
1424796_at	0.234	0.00347	1700054N08Rik	RIKEN cDNA 1700054N08 gene
1450550_at	0.236	0.0103	Il5	interleukin 5
1450723_at	0.239	0.00574	Isl1	UI-M-DJ2-bwa-g-01-0-UI.s1 NIH_BMAP_DJ2 Mus musculus cDNA clone UI-M-DJ2-bwa-g-01-0-UI 3', mRNA sequence.
1421418_a_at	0.246	0.0143	Psg19	pregnancy specific glycoprotein 19
1450336_at	0.246	0.0188	Nsccn1	non-selective cation channel 1
1448091_at	0.247	0.0405	D15Ertd50e	Transcribed sequences
1421444_at	0.248	0.0242	Pgr	progesterone receptor
1453986_at	0.249	0.00705	Lig3	ligase III, DNA, ATP-dependent
1417151_a_at	0.251	0.0107	Ntsr2	neurotensin receptor 2
1438373_at	0.251	0.0158	App	AV348729 RIKEN full-length enriched, adult male olfactory bulb Mus musculus cDNA clone 6430710O10 3' similar to X59379 Mouse mRNA for amyloid beta precursor (protease nexin II), mRNA sequence.
1460289_at	0.251	0.0202	Nrg3	neuregulin 3
1421195_at	0.252	0.043	Cckar	cholecystokinin A receptor
1449172_a_at	0.252	0.044	Lin7b	lin 7 homolog b (C. elegans)
1426960_a_at	0.255	0.0102	Fa2h	fatty acid 2-hydroxylase
1437459_x_at	0.255	0.0204	Slc25a19	AV338420 RIKEN full-length enriched, adult male olfactory bulb Mus musculus cDNA clone 6430409E08 3', mRNA sequence.
1427338_at	0.256	0.0091	LOC230872	rootletin
1451532_s_at	0.258	0.0234	Steap	six transmembrane epithelial antigen of the prostate
1449980_a_at	0.261	0.0181	Gabrd	gamma-aminobutyric acid (GABA-A) receptor, subunit delta
1456017_x_at	0.262	0.0238	Obox1	oocyte specific homeobox 1
1459916_at	0.263	0.0289		Adult male aorta and vein cDNA, RIKEN full-length enriched library, clone:A530055P18 product:unknown EST, full insert sequence
1426079_at	0.265	0.0145	Cd3z	CD3 antigen, zeta polypeptide
1454504_at	0.265	0.0499	Kcnip1	Mus musculus adult male hippocampus cDNA, RIKEN full-length enriched library, clone:2900046L02 product:Kv channel-interacting protein 1, full insert sequence.
1434074_x_at	0.266	0.0462	Arf4	ADP-ribosylation factor 4
1434323_at	0.266	0.034	Eif3s3	eukaryotic translation initiation factor 3, subunit 3 (gamma)
1424395_at	0.267	0.000453	Asrgl1	asparaginase like 1
1452577_at	0.268	0.0358	Igh-VJ558	Clone L2MZB-13.5 immunoglobulin heavy chain variable region mRNA, partial cds
1417429_at	0.269	0.0438	Fmo1	flavin containing monooxygenase 1
1435978_at	0.271	0.0115	Gmppa	GDP-mannose pyrophosphorylase A
1435981_at	0.271	0.0278		0 day neonate thymus cDNA, RIKEN full-length enriched library, clone:A430017F18 product:unknown EST, full insert sequence
1426136_x_at	0.272	0.0173	Klra3	killer cell lectin-like receptor, subfamily A, member 8
1419134_at	0.273	0.0214	Rhbg	Rhesus blood group-associated B glycoprotein
1420601_at	0.275	0.023	Gcm1	glial cells missing homolog 1 (Drosophila)
1449482_at	0.276	0.0465	Hist3h2ba	histone 3, H2ba
1425254_at	0.277	0.0416	Foxn4	forkhead box N4
1460368_at	0.277	0.0325	Mpp4	membrane protein, palmitoylated 4 (MAGUK p55 subfamily member 4)
1420993_at	0.279	0.0256	B3gnt5	UDP-GlcNAc:betaGal beta-1,3-N-acetylglucosaminyltransferase 5
1421207_at	0.279	0.0118	Lif	leukemia inhibitory factor
1427372_at	0.282	0.00894	Cyp27b1	cytochrome P450, family 27, subfamily b, polypeptide 1
1426028_a_at	0.284	0.0337	Cit	citron
1455422_x_at	0.284	0.00512	2005-09-04	septin 4
1447964_at	0.285	0.0226	Ttl	tubulin tyrosine ligase
1449400_at	0.287	0.00907	1700007H16Rik	RIKEN cDNA 1700007H16 gene
1450236_at	0.288	0.0136	Foxo3	forkhead box O3
1422244_at	0.29	0.0439	Pkdrej	polycystic kidney disease (polycystin) and REJ (sperm receptor for egg jelly, sea urchin homolog)-like
1416783_at	0.291	0.0275	Tac1	tachykinin 1
1427102_at	0.291	0.0425	Slfn4	schlafen 4
1430845_at	0.293	0.0303	2410018L13Rik	ES cells cDNA, RIKEN full-length enriched library, clone:2410018L13 product:weakly similar to HIPPOCALCIN-LIKE 1 [Mus musculus], full insert sequence
1420747_at	0.295	0.0367	Ppnr	transcription factor 7-like 2, T-cell specific, HMG-box
1425355_at	0.295	0.0347	BC018371	cDNA sequence BC018371
1451925_at	0.295	0.00693	Eda	ectodysplasin-A
1434553_at	0.299	0.0452	C730036B01Rik	RIKEN cDNA C730036B01 gene
1426502_s_at	0.303	0.0202	Gpt1	glutamic pyruvic transaminase 1, soluble
1419983_at	0.305	0.0238	D5Ertd689e	DNA segment, Chr 5, ERATO Doi 689, expressed
1422150_at	0.305	0.0303	Hmx3	H6 homeo box 3
1431417_at	0.305	0.0489	Jam2	unnamed protein product; junction cell adhesion molecule 2 (MGD|MGI:1933820, GB|NM_023844, evidence: BLASTN, 99%, match=1025) putative; Mus musculus ES cells cDNA, RIKEN full-length enriched library, clone:2410167M24 product:junction cell adhesion molecule 2, full insert sequence.
1460374_at	0.308	0.0429	Adam2	a disintegrin and metalloprotease domain 2
1417022_at	0.31	0.000329	Slc7a3	solute carrier family 7 (cationic amino acid transporter, y+ system), member 3
1417594_at	0.31	0.025	Gkap42	cGMP-dependent protein kinase anchoring protein
1449486_at	0.312	0.0237	Ces1	carboxylesterase 1
1427795_s_at	0.313	0.0244		Clone IMAGE:6494162, mRNA
1451373_at	0.314	0.00493	AI313915	expressed sequence AI746432
1454005_at	0.316	0.00779	Fmo2	Mus musculus adult male tongue cDNA, RIKEN full-length enriched library, clone:2310008D08 product:flavin containing monooxygenase 2, full insert sequence.
1460360_at	0.316	0.0056	Asrgl1	asparaginase like 1
1420573_at	0.32	0.0472	Hoxd1	homeo box D1
1448054_at	0.32	0.00925	Ing4	inhibitor of growth family, member 4
1429207_at	0.321	0.0205	5730408K05Rik	RIKEN cDNA 5730408K05 gene
1416194_at	0.322	0.00401	Cyp4b1	cytochrome P450, family 4, subfamily b, polypeptide 1
1422478_a_at	0.322	0.0175	Acas2	acetyl-Coenzyme A synthetase 2 (ADP forming)
1418091_at	0.323	0.0388	Tcfcp2l1	transcription factor CP2-like 1
1451514_at	0.325	0.0244	Usp43	ubiquitin specific protease 43
1427638_at	0.328	0.0482	Zfp145	Similar to mPLZF(B)=promyelocytic leukemia zinc finger protein {alternatively spliced} (LOC235320), mRNA
1417848_at	0.329	0.043	Gig1	glucocorticoid induced gene 1
1425552_at	0.329	0.04	Hip1r	huntingtin interacting protein 1 related
1449524_at	0.33	0.0199	Eda	ectodysplasin-A
1451598_at	0.331	0.0487	Pax4	paired box gene 4
1451608_a_at	0.331	0.0473	1300010A20Rik	RIKEN cDNA 1300010A20 gene
1438219_at	0.332	0.0391	Pura	purine rich element binding protein A
1439506_at	0.332	0.0103		13 days embryo male testis cDNA, RIKEN full-length enriched library, clone:6030439E18 product:C11ORF9 homolog [Homo sapiens], full insert sequence
1451924_a_at	0.332	0.036	Edn1	endothelin 1
1460417_at	0.332	0.0412	AB041803	cDNA sequence AB041803
1419456_at	0.333	0.039	Dcxr	dicarbonyl L-xylulose reductase
1424744_at	0.333	0.0113	Sds	serine dehydratase
1439422_a_at	0.333	0.0254	1110035L05Rik	RIKEN cDNA 1110035L05 gene
1448134_at	0.333	0.0372	Pald	paladin
1448841_at	0.334	0.0108	Pfpl	pore forming protein-like
1419039_at	0.335	0.0276	Cyp2d22	cytochrome P450, family 2, subfamily d, polypeptide 22
1420872_at	0.335	0.036	Gucy1b3	guanylate cyclase 1, soluble, beta 3
1423071_x_at	0.336	0.00606	Itga6	CDNA clone MGC:73493 IMAGE:6813048, complete cds
1421987_at	0.339	0.042	Papss2	3'-phosphoadenosine 5'-phosphosulfate synthase 2
1418786_at	0.34	0.0341	Mapk8ip2	mitogen-activated protein kinase 8 interacting protein 2
1422479_at	0.34	0.0124	Acas2	acetyl-Coenzyme A synthetase 2 (ADP forming)
1450610_at	0.341	0.0225	Ucn	go_component: extracellular [goid 0005576] [evidence IEA]; go_component: extracellular space [goid 0005615] [evidence TAS] [pmid 12466851]; go_function: hormone activity [goid 0005179] [evidence IEA]; Mus musculus urocortin (Ucn), mRNA.
1451059_at	0.342	0.0497	4933409D10Rik	RIKEN cDNA 4933409D10 gene
1423854_a_at	0.343	0.028	Rasl11b	RIKEN cDNA 1190017B18 gene
1450397_at	0.344	0.0104	Mtap1b	RIKEN cDNA 5330431K02 gene
1437661_at	0.346	0.0403	AU021092	Similar to MGC45438 protein (LOC239691), mRNA
1424868_at	0.35	0.0061	Glyat	glycine-N-acyltransferase
1420379_at	0.352	0.0376	Slco1a1	solute carrier organic anion transporter family, member 1a1
1437541_at	0.353	0.0413	Mark4	MAP/microtubule affinity-regulating kinase 4
1423348_at	0.356	0.0217	Fzd8	frizzled homolog 8 (Drosophila)
1436409_at	0.356	0.0438	Cox8a	cytochrome c oxidase, subunit VIIIa
1417585_at	0.358	0.0108	Nup210	nucleoporin 210
1418065_at	0.358	0.0322	Rag2	recombination activating gene 2
1451712_at	0.359	0.038	8030411F24Rik	RIKEN cDNA 8030411F24 gene
1435559_at	0.363	0.00282	BC029719	myosin VI
1438696_at	0.363	0.0178	Edn3	endothelin 3
1452406_x_at	0.364	0.0136	Erdr1	DNA segment, Chr 14, Wayne State University 89, expressed
1418784_at	0.366	0.0238	Grik5	glutamate receptor, ionotropic, kainate 5 (gamma 2)
1436561_at	0.366	0.0094	Suv39h2	suppressor of variegation 3-9 homolog 2 (Drosophila)
1420600_at	0.367	0.0197	Tpo	thyroid peroxidase
1421544_at	0.368	0.0077	Dnahc11	dynein, axonemal, heavy chain 11
1424877_a_at	0.369	0.00341	Alad	aminolevulinate, delta-, dehydratase
1456206_at	0.369	0.0162	1810020C19Rik	RIKEN cDNA 1810020C19 gene
1449457_at	0.37	0.0328	Cach	cytosolic acetyl-CoA hydrolase
1449501_a_at	0.371	0.048	Gzmm	granzyme M (lymphocyte met-ase 1)
1421483_at	0.376	0.00954	Lhx4	LIM homeobox protein 4
1415829_at	0.378	0.0077	Lbr	lamin B receptor
1419807_at	0.382	0.0256	D4Ertd335e	Transcribed sequences
1422961_at	0.382	0.0396	Nat3	N-acetyltransferase 3
1453206_at	0.384	0.0423	Acad9	acyl-Coenzyme A dehydrogenase family, member 9
1419800_at	0.387	0.0339		Transcribed sequence with weak similarity to protein sp:P00722 (E. coli) BGAL_ECOLI Beta-galactosidase
1428528_at	0.387	0.0354	1110007L15Rik	RIKEN cDNA 1110007L15 gene
1421790_a_at	0.39	0.0273	Kcnab3	potassium voltage-gated channel, shaker-related subfamily, beta member 3
1442296_at	0.39	0.0358	2410118I19Rik	RIKEN cDNA 2410118I19 gene
1460229_at	0.39	0.0342	Stag3	stromal antigen 3
1425752_at	0.392	0.00585	BC014805	cDNA sequence BC014805
1426107_at	0.394	0.0368	BC012016	cDNA sequence BC012016
1417979_at	0.396	0.0158	Tnmd	tenomodulin
1422339_at	0.396	0.046	Gja3	gap junction membrane channel protein alpha 3
1424576_s_at	0.397	0.0379	BC034834	cDNA sequence BC034834
1422310_at	0.399	0.0306	Snn	stannin
1454946_at	0.401	0.0418	Mybl2	myeloblastosis oncogene-like 2
1420195_at	0.404	0.034		AV312182 RIKEN full-length enriched, adult male thymus Mus musculus cDNA clone 5830400M14 3', mRNA sequence.
1438367_x_at	0.404	0.0262	Ddr1	BB495385 RIKEN full-length enriched, 13 days embryo stomach Mus musculus cDNA clone D530048B15 3' similar to AF026259 Mus musculus receptor-like tyrosine kinase (Nep) mRNA, mRNA sequence.
1424879_at	0.405	0.0235	2810008P14Rik	RIKEN cDNA 2810008P14 gene
1448475_at	0.406	0.0383	Olfml3	RIKEN cDNA 2810002E22 gene
1421738_at	0.407	0.0397	Gabra2	gamma-aminobutyric acid (GABA-A) receptor, subunit alpha 2
1437849_x_at	0.407	0.0333	Armcx2	BB443695 RIKEN full-length enriched, 9 days embryo Mus musculus cDNA clone D030042D23 3', mRNA sequence.
1439200_x_at	0.407	0.0378	D14Wsu89e	DNA segment, Chr 14, Wayne State University 89, expressed
1422120_at	0.408	0.0262	Eaf2	ELL associated factor 2
1435716_x_at	0.408	0.0222	Snrpn	small nuclear ribonucleoprotein N
1427149_at	0.409	0.0267	Pepp3	phosphoinositol 3-phosphate-binding protein-3
1438608_at	0.409	0.0164	Tnni2	troponin I, skeletal, fast 2
1427215_at	0.412	0.0463	MGC37245	hypothetical protein MGC37245
1433733_a_at	0.412	0.0377	Cry1	cryptochrome 1 (photolyase-like)
1456388_at	0.414	0.0291	Atp11a	ATPase, class VI, type 11A
1459893_at	0.415	0.0247	C76472	Transcribed sequence with weak similarity to protein pir:S70642 (R.norvegicus) S70642 ubiquitin ligase Nedd4 - rat
1419517_at	0.416	0.0459	2900075G08Rik	RIKEN cDNA 2900075G08 gene
1428327_at	0.423	0.00323	2310001H13Rik	RIKEN cDNA 2310001H13 gene
1425244_a_at	0.425	0.00611	Theg	testicular haploid expressed gene
1423136_at	0.426	0.0398	Fgf1	fibroblast growth factor 1
1439516_at	0.426	0.000526	2610201A13Rik	10 days embryo whole body cDNA, RIKEN full-length enriched library, clone:2610201A13 product:unknown EST, full insert sequence
1451694_at	0.426	0.0451	4833441J24Rik	RIKEN cDNA 4833441J24 gene
1419520_at	0.427	0.0265	Cml4	camello-like 4
1420708_at	0.427	0.00391	Traip	TRAF-interacting protein
1424866_at	0.427	0.0107	Usp43	ubiquitin specific protease 43
1448684_at	0.427	0.0402	Ppp1r2	protein phosphatase 1, regulatory (inhibitor) subunit 2
1456385_x_at	0.427	0.0258	Ubxd3	AV260090 RIKEN full-length enriched, adult male testis (DH10B) Mus musculus cDNA clone 4930408L09 3', mRNA sequence.
1436357_at	0.428	0.0218		Transcribed sequence with moderate similarity to protein ref:NP_056991.1 (H.sapiens) leucine aminopeptidase [Homo sapiens]
1460613_x_at	0.428	0.0387	Gh	BB026315 RIKEN full-length enriched, adult male pituitary gland Mus musculus cDNA clone 5330432I06 3', mRNA sequence.
1451699_at	0.429	0.00552		Similar to development- and differentiation-enhancing factor 2; PYK2 C terminus-associated protein (LOC382683), mRNA
1427790_at	0.43	0.000685	Adam1a	a disintegrin and metalloproteinase domain 1a
1428117_x_at	0.43	0.0279	Tctex1	t-complex testis expressed 1
1435541_at	0.43	0.0325	Btc	betacellulin, epidermal growth factor family member
1427308_at	0.431	0.0461	C630028C02Rik	RIKEN cDNA C630028C02 gene
1438178_x_at	0.432	0.00121	Atad3a	RIKEN cDNA 2400004H09 gene
1450191_a_at	0.432	0.0231	Sox13	SRY-box containing gene 13
1428083_at	0.435	0.0112	2310043N10Rik	Adult male cecum cDNA, RIKEN full-length enriched library, clone:9130009H04 product:unknown EST, full insert sequence
1434309_at	0.435	0.0151	Fntb	farnesyltransferase, CAAX box, beta
1452613_at	0.436	0.0372	1500040F11Rik	RIKEN cDNA 1500040F11 gene
1420392_at	0.437	0.00518	4930522D07Rik	RIKEN cDNA 4930522D07 gene
1419325_at	0.438	0.0278	Nmu	neuromedin
1420142_s_at	0.438	0.00168	Pa2g4	proliferation-associated 2G4
1426869_at	0.438	0.0448	Boc	biregional cell adhesion molecule-related/down-regulated by oncogenes (Cdon) binding protein
1427263_at	0.439	0.01	Xist	0 day neonate thymus cDNA, RIKEN full-length enriched library, clone:A430022B11 product:inactive X specific transcripts, full insert sequence
1419076_a_at	0.442	0.0319	Brca2	breast cancer 2
1425137_a_at	0.444	0.0426	H2-D1	histocompatibility 2, Q region locus 10
1438571_at	0.445	0.00873	Bub1	budding uninhibited by benzimidazoles 1 homolog (S. cerevisiae)
1456541_x_at	0.449	0.00966	Atad3a	BB357220 RIKEN full-length enriched, adult male corpus striatum Mus musculus cDNA clone C030019H23 3', mRNA sequence.
1420223_at	0.451	0.0283		EST00587 Unequalized cDNA library from Ltk- cultured cells Mus musculus cDNA clone B0001C09 3', mRNA sequence.
1424396_a_at	0.451	0.0261	Asrgl1	asparaginase like 1
1422236_at	0.452	0.0187	4930560E09Rik
1447962_at	0.452	0.0183		mo50d09.x1 Life Tech mouse embryo 10 5dpc 10665016 Mus musculus cDNA clone IMAGE:557009 3', mRNA sequence.
1424087_at	0.454	0.0433	1810042K04Rik	RIKEN cDNA 1810042K04 gene
1436243_at	0.454	0.00279	1500032A09Rik	RIKEN cDNA 5830411K18 gene
1454639_x_at	0.454	0.0115	2210411K19Rik	ribosomal protein L41
1439964_at	0.455	0.0427	D8Bwg1414e	Transcribed sequences
1428467_at	0.456	0.00445	1190002A23Rik	mannan-binding lectin serine protease 2
1432075_a_at	0.458	0.0181	Tekt1	tektin 1
1450320_at	0.458	0.0454	4931432E15Rik	RIKEN cDNA 4931432E15 gene
1426892_at	0.459	0.0484	Utrn	utrophin
1427367_at	0.46	0.0434	BC026645	cDNA sequence BC026645
1433052_at	0.46	0.0387	Elavl2	Mus musculus 13 days embryo head cDNA, RIKEN full-length enriched library, clone:3110027D11 product:ELAV (embryonic lethal, abnormal vision, Drosophila)-like 2 (Hu antigen B), full insert sequence.
1425793_a_at	0.461	0.0339	Rorc	RAR-related orphan receptor gamma
1434930_at	0.461	4.08e-05	Tpcn1	two pore channel 1
1416997_a_at	0.464	0.0123	Hap1	huntingtin-associated protein 1
1424817_at	0.464	0.00342	4931426K16Rik	RIKEN cDNA 4931426K16 gene
1432431_s_at	0.464	0.0131	1110033L15Rik	RIKEN cDNA 1110033L15 gene
1437333_x_at	0.464	0.00628	Pycs	BB833010 RIKEN full-length enriched, mammary gland RCB-0527 Jyg-MC(B) cDNA Mus musculus cDNA clone G930024K19 3', mRNA sequence.
1450559_at	0.464	0.0301	5730559C18Rik
1436965_at	0.465	0.0142	Emilin3	lipin 3
1426980_s_at	0.467	0.0228	E130012A19Rik	RIKEN cDNA E130012A19 gene
1449926_at	0.467	0.0263	Tnfsf7	tumor necrosis factor (ligand) superfamily, member 7
1434118_at	0.468	0.0128	0610009K11Rik	RIKEN cDNA 0610009K11 gene
1419167_at	0.469	0.0259	Upa	uterine-specific proline-rich acidic protein
1450575_at	0.47	0.0437	Chrm4	synonyms: M4, Chrm-4; AChR M4; muscarinic acetylcholine receptor 4; go_component: membrane [goid 0016020] [evidence IEA]; go_component: integral to membrane [goid 0016021] [evidence TAS] [pmid 12466851]; go_function: G-protein coupled receptor activity [goid 0004930] [evidence IEA]; go_function: ion channel activity [goid 0005216] [evidence IEA]; go_function: rhodopsin-like receptor activity [goi…
1422217_a_at	0.473	0.0103	Cyp1a1	cytochrome P450, family 1, subfamily a, polypeptide 1
1436908_at	0.473	0.00672	Pcm1	pericentriolar material 1
1454149_a_at	0.473	0.00471	Ccnl2	cyclin L2
1424555_at	0.474	0.00827	9430015G10Rik	RIKEN cDNA 9430015G10 gene
1437325_x_at	0.475	0.00415	Pycs	pyrroline-5-carboxylate synthetase (glutamate gamma-semialdehyde synthetase)
1455092_at	0.477	0.0167	Zfp207	zinc finger protein 207
1427216_at	0.478	0.00542	Lmtn	uw40e09.x1 Soares_thymus_2NbMT Mus musculus cDNA clone IMAGE:3419176 3', mRNA sequence.
1428510_at	0.478	0.00292	Lphn1	latrophilin 1
1422536_at	0.479	0.0422	Tnni3	troponin I, cardiac
1425742_a_at	0.479	0.049	Tgfb1i4	transforming growth factor beta 1 induced transcript 4
1456055_x_at	0.479	0.00539	Pold1	polymerase (DNA directed), delta 1, catalytic subunit
1425000_s_at	0.48	0.0377	5430407P10Rik	RIKEN cDNA 5430407P10 gene
1417600_at	0.481	0.0159	Slc15a2	solute carrier family 15 (H+/peptide transporter), member 2
1428280_at	0.481	0.00199	Fip1l1	RIKEN cDNA 1300019H17 gene
1450707_at	0.481	0.0133	Doc2g	double C2, gamma
1455696_a_at	0.481	0.0056	Prpf4b	PRP4 pre-mRNA processing factor 4 homolog B (yeast)
1437566_at	0.482	0.0123	BC003262	cDNA sequence BC003262
1455179_at	0.482	0.00781	1110068J02Rik	18-day embryo whole body cDNA, RIKEN full-length enriched library, clone:1110068J02 product:unknown EST, full insert sequence
1433706_a_at	0.483	0.005	AW742319	expressed sequence AW742319
1435630_s_at	0.483	0.0124	Acat2	AV148646 Mus musculus C57BL/6J 10-11 day embryo Mus musculus cDNA clone 2810480N06, mRNA sequence.
1450854_at	0.483	0.0126	Pa2g4	proliferation-associated 2G4
1424854_at	0.484	0.00349	Hist1h4i	histone 1, H4i
1439369_x_at	0.484	0.0217	Slc9a3r2	AV002797 Mus musculus C57BL/6J kidney Mus musculus cDNA clone 0610020H24, mRNA sequence.
1423124_x_at	0.485	0.00753	Rad54l	RAD54 like (S. cerevisiae)
1448531_at	0.485	0.000637	Lmnb2	lamin B2
1459885_s_at	0.487	0.0194	D13Ertd332e	cytochrome c oxidase, subunit VIIc
1424223_at	0.488	0.0383	1700020C11Rik	RIKEN cDNA 1700020C11 gene
1428529_at	0.489	0.0241	2810026P18Rik	RIKEN cDNA 2810026P18 gene
1419620_at	0.491	0.0411	Pttg1	pituitary tumor-transforming 1
1422811_at	0.491	0.0379	Slc27a1	solute carrier family 27 (fatty acid transporter), member 1
1424037_at	0.491	0.0418	Itpka	inositol 1,4,5-trisphosphate 3-kinase A
1438115_a_at	0.491	0.00135	Slc9a3r1	BB805362 RIKEN full-length enriched, adult male gall bladder Mus musculus cDNA clone G630068J09 3', mRNA sequence.
1423061_at	0.492	0.00794	Arvcf	armadillo repeat gene deleted in velo-cardio-facial syndrome
1425311_at	0.493	0.0347	4930432F04Rik	RIKEN cDNA 4930432F04 gene
1459900_at	0.493	0.0168	C79468	Transcribed sequences
1419702_at	0.494	0.031	Taf1a	TATA box binding protein (Tbp)-associated factor, RNA polymerase I, A
1451700_a_at	0.494	0.0413	1110007L15Rik	RIKEN cDNA 1110007L15 gene
1416746_at	0.495	0.00683	H2afx	H2A histone family, member X
1425163_at	0.497	0.0456	LOC224833	hypothetical protein BC006605
1429428_at	0.499	0.0456	Tcf7l2	transcription factor 7-like 2, T-cell specific, HMG-box
1434528_at	0.502	0.0322	Aard	alanine and arginine rich domain containing protein
1459884_at	0.503	0.0484	D13Ertd332e	cytochrome c oxidase, subunit VIIc
1437658_a_at	0.506	0.0384	Rnu22	9 days embryo whole body cDNA, RIKEN full-length enriched library, clone:D030060F23 product:Mus musculus U22 snoRNA host gene (UHG) gene, complete sequence, full insert sequence
1416629_at	0.507	0.0301	Slc1a5	solute carrier family 1 (neutral amino acid transporter), member 5
1416765_s_at	0.507	0.0141	Magmas	mitochondria-associated protein involved in granulocyte-macrophage colony-stimulating factor signal transduction
1452723_at	0.507	0.032	2310051E17Rik	basic transcription element binding protein 1
1424816_at	0.508	0.0321	Cecr5	cat eye syndrome chromosome region, candidate 5 homolog (human)
1460699_at	0.508	0.0354	Rps27	ribosomal protein S27
1422417_at	0.509	0.00278	X99300	Mus musculus epidymal sperm gene (X99300), mRNA.
1426725_s_at	0.509	0.0453	Ets1	E26 avian leukemia oncogene 1, 5' domain
1428954_at	0.509	0.0018	Slc9a3r2	solute carrier family 9 (sodium/hydrogen exchanger), isoform 3 regulator 2
1423809_at	0.51	0.000756	Tcf19	transcription factor 19
1455834_x_at	0.513	0.00516	Tacc3	transforming, acidic coiled-coil containing protein 3
1422747_at	0.514	0.00732	Chek2	CHK2 checkpoint homolog (S. pombe)
1454703_x_at	0.514	0.0414	Rnu22	601771740F1 NCI_CGAP_Lu29 Mus musculus cDNA clone IMAGE:3991137 5', mRNA sequence.
1454698_at	0.515	0.00463	AW742319	expressed sequence AW742319
1428048_at	0.516	0.0115	BC027582	cDNA sequence BC027582
1422948_s_at	0.517	0.0398	Hist1h4h	histone 1, H3a
1449027_at	0.517	0.0349	Rhou	ras homolog gene family, member U
1455491_at	0.517	0.0278		7 days neonate cerebellum cDNA, RIKEN full-length enriched library, clone:A730031G08 product:differentially expressed in normal and neoplastic cells, full insert sequence
1448953_at	0.518	0.0079	Blm	Bloom syndrome homolog (human)
1450244_a_at	0.518	0.00171	Map4k2	mitogen activated protein kinase kinase kinase kinase 2
1417531_at	0.519	0.0367	Cyp2j5	602109616F1 NCI_CGAP_Kid14 Mus musculus cDNA clone IMAGE:4238067 5', mRNA sequence.
1422461_at	0.519	0.00951	Atad3a	synonyms: Tob3, 2400004H09Rik; Mus musculus ATPase family, AAA domain containing 3A (Atad3a), mRNA.
1451453_at	0.52	0.0296	Dapk2	death-associated kinase 2
1433645_at	0.522	0.00255	2210409B22Rik	expressed sequence AW547365
1435315_s_at	0.522	0.0138	2900034E22Rik	RIKEN cDNA 3732409C05 gene
1419400_at	0.523	0.0364	Mttp	microsomal triglyceride transfer protein
1453025_at	0.524	0.00508	1110033L15Rik	RIKEN cDNA 1110033L15 gene
1454971_x_at	0.524	0.0407	Tgfb1i4	Transcribed sequences
1435097_at	0.525	0.0489	Mmab	methylmalonic aciduria (cobalamin deficiency) type B homolog (human)
1416868_at	0.526	0.0436	Cdkn2c	cyclin-dependent kinase inhibitor 2C (p18, inhibits CDK4)
1424535_at	0.526	0.0378	4930521E07Rik	RIKEN cDNA 4930521E07 gene
1456447_at	0.526	0.00933	Rpl18	ribosomal protein L18
1425043_s_at	0.528	0.00723	0610037D15Rik	RIKEN cDNA 0610037D15 gene
1421118_a_at	0.53	0.024	Gpr56	G protein-coupled receptor 56
1452976_a_at	0.53	0.0173	Slc9a3r2	solute carrier family 9 (sodium/hydrogen exchanger), isoform 3 regulator 2
1460571_at	0.53	0.00256	D12Ertd7e	Dicer1, Dcr-1 homolog (Drosophila)
1437301_a_at	0.531	0.00489	Dvl1	BB153808 RIKEN full-length enriched, 16 days neonate thymus Mus musculus cDNA clone A130017N19 3' similar to U10115 Mus musculus C57 Black/6 dishevelled segment polarity protein homolog (Dvl-1) mRNA, mRNA sequence.
1419910_at	0.532	0.0148	9630025B04Rik	16 days neonate cerebellum cDNA, RIKEN full-length enriched library, clone:9630025B04 product:unclassifiable, full insert sequence
1429777_at	0.532	0.0285	Dnajb6	DnaJ (Hsp40) homolog, subfamily B, member 6
1436187_at	0.532	0.042	1110054M08Rik	BB513634 RIKEN full-length enriched, 10 days lactation, adult female mammary gland Mus musculus cDNA clone D730047D04, mRNA sequence.
1435152_at	0.534	0.0122	Leng8	leukocyte receptor cluster (LRC) member 8
1459880_at	0.534	0.00534	3010025C11Rik	RIKEN cDNA 2900006B13 gene
1435386_at	0.535	0.0376	Vwf	Von Willebrand factor homolog
1428955_x_at	0.536	0.000323	Slc9a3r2	solute carrier family 9 (sodium/hydrogen exchanger), isoform 3 regulator 2
1450982_at	0.536	0.0167	Slc9a3r1	solute carrier family 9 (sodium/hydrogen exchanger), isoform 3 regulator 1
1420041_at	0.54	0.0425		C79309 Mouse 3.5-dpc blastocyst cDNA Mus musculus cDNA clone J0064C11 3' similar to House mouse; Musculus domesticus DNA for GTPase-activating, mRNA sequence.
1455676_x_at	0.54	0.00906	Tial1	Tial1 cytotoxic granule-associated RNA binding protein-like 1
1437343_x_at	0.541	0.011	Atad3a	AV239773 RIKEN full-length enriched, 10 day neonate skin Mus musculus cDNA clone 4732436A17 3', mRNA sequence.
1448650_a_at	0.541	0.0196	Pole	polymerase (DNA directed), epsilon
1454802_x_at	0.542	0.00164	Arih2	BB140664 RIKEN full-length enriched, adult male bone Mus musculus cDNA clone 9830170H05 3', mRNA sequence.
1456744_x_at	0.542	0.0271	B430214A04Rik	BB270461 RIKEN full-length enriched, 10 days neonate cortex Mus musculus cDNA clone A830048D01 3', mRNA sequence.
1428823_at	0.545	0.015	2310057G13Rik	RIKEN cDNA 2310057G13 gene
1435358_at	0.545	0.0326	C330016O16Rik	RIKEN cDNA C330016O16 gene
1444186_at	0.545	0.0293	2900006B13Rik	RIKEN cDNA 2900006B13 gene
1449708_s_at	0.545	0.0189	Chek1	C85740 Mouse fertilized one-cell-embryo cDNA Mus musculus cDNA clone J0213H11 3', mRNA sequence.
1451296_x_at	0.546	0.017	Pabpc4	poly A binding protein, cytoplasmic 4
1417497_at	0.548	0.043	Cp	BB332449 RIKEN full-length enriched, 6 days neonate medulla oblongata Mus musculus cDNA clone B730048G11 3', mRNA sequence.
1435170_at	0.548	0.0419	2310007F12Rik	RIKEN cDNA 2310007F12 gene
1449985_at	0.548	0.039	1700072E05Rik	RIKEN cDNA 1700072E05 gene
1451861_at	0.548	0.0475	4930519N16Rik	RIKEN cDNA 4930519N16 gene
1448047_at	0.549	0.00172		Transcribed sequences
1419350_at	0.55	0.0381	Hook2	hook homolog 2 (Drosophila)
1456370_s_at	0.55	0.0432	0610037L13Rik	RIKEN cDNA 0610037L13 gene
1460009_at	0.55	0.021	Ier5	immediate early response 5
1428353_at	0.551	0.00673	1110054H05Rik	RIKEN cDNA 1110054H05 gene
1448652_at	0.551	0.00503	Tg737Rpw	transgene insert site 737, insertional mutation, polycystic kidney disease
1432195_s_at	0.552	0.00906	Ccnl2	cyclin L2
1426818_at	0.553	0.0359	Soat1	arrestin domain containing 4
1460342_s_at	0.554	0.00543	AA536749	expressed sequence AA536749
1417303_at	0.556	0.022	Mvd	mevalonate (diphospho) decarboxylase
1436994_a_at	0.556	0.00454	Hist1h1c	histone 1, H1c
1420110_s_at	0.557	0.049	Zfp334	zinc finger protein 334
1452063_at	0.557	0.0382	2410081M15Rik	RIKEN cDNA 2410081M15 gene
1460704_at	0.558	0.0373	Rfng	radical fringe gene homolog (Drosophila)
1437024_at	0.559	0.00463	4122402O22Rik	RIKEN cDNA 4122402O22 gene
1449800_x_at	0.559	0.00743	Phf7	PHD finger protein 7
1426700_a_at	0.56	0.0146	Usp52	ubiquitin specific protease 52
1459922_at	0.56	0.0489	AI646383	Transcribed sequence with moderate similarity to protein ref:NP_286085.1 (E. coli) beta-D-galactosidase [Escherichia coli O157:H7 EDL933]
1417480_at	0.561	0.0249	Fbxo9	f-box only protein 9
1423302_a_at	0.561	0.0129	Paxip1	PAX interacting (with transcription-activation domain) protein 1
1424074_at	0.561	0.000845	4632412E09Rik	RIKEN cDNA 4632412E09 gene
1426743_at	0.561	0.0272	Dip3b	Dip3 beta
1426913_at	0.561	0.0315	Lss	lanosterol synthase
1430417_s_at	0.561	0.0194	0610025P10Rik	cDNA sequence BC023037
1451080_at	0.561	0.00371	Usp1	ubiquitin specific protease 1
1438116_x_at	0.562	0.00353	Slc9a3r1	BB805362 RIKEN full-length enriched, adult male gall bladder Mus musculus cDNA clone G630068J09 3', mRNA sequence.
1418242_at	0.563	0.00641	Faf1	Fas-associated factor 1
1426002_a_at	0.563	0.0401	Cdc7	cell division cycle 7 (S. cerevisiae)
1455505_at	0.564	0.00491		Transcribed sequence with strong similarity to protein sp:P00722 (E. coli) BGAL_ECOLI Beta-galactosidase
1437565_a_at	0.565	0.000423	BC003262	cDNA sequence BC003262
1434198_at	0.566	0.00997	Atpi	ATPase inhibitor
1435734_x_at	0.567	0.0146	1110032N12Rik	BB396413 RIKEN full-length enriched, 0 day neonate cerebellum Mus musculus cDNA clone C230097H11 3', mRNA sequence.
1450660_at	0.567	0.0212	Pts	6-pyruvoyl-tetrahydropterin synthase
1460375_at	0.567	0.00145	0610038D11Rik	RIKEN cDNA 0610038D11 gene
1421756_a_at	0.568	0.0155	Gpr19	G protein-coupled receptor 19
1424312_at	0.568	0.0396	2810031L11Rik	RIKEN cDNA 2810031L11 gene
1436872_at	0.568	0.0324	Tacc3	transforming, acidic coiled-coil containing protein 3
1420477_at	0.57	0.00151	Nap1l1	nucleosome assembly protein 1-like 1
1424422_s_at	0.57	0.0411	Lenep	RIKEN cDNA A930017E24 gene
1448924_at	0.57	0.0273	4432406C05Rik	RIKEN cDNA 4432406C05 gene
1451336_at	0.57	0.0401	Lgals4	lectin, galactose binding, soluble 4
1417410_s_at	0.571	0.0148	Prkci	protein kinase C, iota
1427197_at	0.572	0.0173	Atr	Mus musculus protein kinase ATR (Atr) mRNA, partial cds.
1449046_a_at	0.572	0.04	1110007C05Rik	RIKEN cDNA 1110007C05 gene
1448778_at	0.574	0.00295	Sfrs4	splicing factor, arginine/serine-rich 4 (SRp75)
1416962_at	0.575	0.0388	Chc1	chromosome condensation 1
1436153_a_at	0.575	0.0204	Zmynd11	RIKEN cDNA 2210402G22 gene
1451148_at	0.575	0.0105	Pink1	PTEN induced putative kinase 1
1417971_at	0.576	0.00933	Nrm	RIKEN cDNA 2310014H01 gene
1418616_at	0.577	0.0315	Mafk	v-maf musculoaponeurotic fibrosarcoma oncogene family, protein K (avian)
1419369_at	0.577	0.00284	Rnf138	ring finger protein 138
1424629_at	0.577	0.0312	Brca1	breast cancer 1
1426767_at	0.577	0.0446	3230401M21Rik	RIKEN cDNA 3230401M21 gene
1448599_s_at	0.577	0.0274	D4Wsu114e	DNA segment, Chr 4, Wayne State University 114, expressed
1416101_a_at	0.578	0.00502	Hist1h1c	histone 1, H1c
1416679_at	0.578	0.0156	Abcd3	ATP-binding cassette, sub-family D (ALD), member 3
1418150_at	0.578	0.00412	Mtmr4	myotubularin related protein 4
1450855_at	0.578	0.0194	Arvcf	armadillo repeat gene deleted in velo-cardio-facial syndrome
1451508_at	0.579	0.0363	1700108L22Rik	RIKEN cDNA 1700108L22 gene
1452774_at	0.579	0.00824	2610510D13Rik	RIKEN cDNA 2610510D13 gene
1423943_at	0.58	0.0422	1110032N12Rik	RIKEN cDNA 1110032N12 gene
1437620_x_at	0.58	0.0452	Pycs	pyrroline-5-carboxylate synthetase (glutamate gamma-semialdehyde synthetase)
1418481_at	0.581	0.00171	AW209059	expressed sequence AW209059
1426803_at	0.581	0.0408	1700009P03Rik	RIKEN cDNA 1700009P03 gene
1435362_at	0.581	0.000865	C330039G02Rik	RIKEN cDNA C330039G02 gene
1456302_at	0.581	0.0202	Pex6	Transcribed sequence with moderate similarity to protein sp:Q13608 (H.sapiens) PEX6_HUMAN Peroxisome assembly factor-2
1418851_at	0.582	0.0151	Trim39	tripartite motif protein 39
1428788_at	0.582	0.0474	1700012G19Rik	RIKEN cDNA 1700012G19 gene
1436680_s_at	0.582	0.0428	Ddb2	damage specific DNA binding protein 2
1455134_at	0.582	0.0235		12 days embryo spinal ganglion cDNA, RIKEN full-length enriched library, clone:D130071L21 product:unknown EST, full insert sequence
1424182_at	0.583	0.044	Acat1	acetyl-Coenzyme A acetyltransferase 1
1426829_at	0.583	0.00128	Rxrip110	retinoid X receptor interacting protein 110
1417586_at	0.584	0.0435	Timeless	timeless homolog (Drosophila)
1426483_at	0.584	0.000298	Prkrir	protein-kinase, interferon-inducible double stranded RNA dependent inhibitor, repressor of (P58 repressor)
1448187_at	0.584	0.033	Pold1	polymerase (DNA directed), delta 1, catalytic subunit
1449161_at	0.584	0.0314	Edn2	endothelin 2
1437051_at	0.585	0.00793	Dffb	DNA fragmentation factor, beta subunit
1427153_at	0.586	0.0167	Bckdhb	branched chain ketoacid dehydrogenase E1, beta polypeptide
1455366_at	0.586	0.0114	Mrpl52	mitochondrial ribosomal protein L52
1449013_at	0.587	0.0341	Eef2k	eukaryotic elongation factor-2 kinase
1449462_at	0.587	0.0294	3110049J23Rik	RIKEN cDNA 3110049J23 gene
1452528_a_at	0.587	0.00422	Nkx2-3	NK2 transcription factor related, locus 3 (Drosophila)
1418052_at	0.588	0.00342	Mvk	mevalonate kinase
1435807_at	0.588	0.0126	Cdc42	cell division cycle 42 homolog (S. cerevisiae)
1448398_s_at	0.588	0.0163	Rpl22	ribosomal protein L22
1428761_a_at	0.589	0.037	Snapc3	small nuclear RNA activating complex, polypeptide 3
1434552_at	0.589	0.0121	2610312E17Rik	RIKEN cDNA 2610312E17 gene
1451404_at	0.589	0.00332	ORF19	open reading frame 19
1451166_a_at	0.591	0.0296	1700023O11Rik	RIKEN cDNA 1700023O11 gene
1425753_a_at	0.592	0.0245	Ung	uracil-DNA glycosylase
1428870_at	0.593	0.0149	Nolc1	nucleolar and coiled-body phosphoprotein 1
1437968_at	0.594	0.0181	Grin1	cDNA sequence BC004853
1416334_at	0.595	0.0383	Wwox	WW domain-containing oxidoreductase
1418371_at	0.595	0.0205	6720463E02Rik	RIKEN cDNA 6720463E02 gene
1455441_at	0.595	0.00506	Map3k7	mitogen activated protein kinase kinase kinase 7
1418875_at	0.596	0.0438	Syngr4	synaptogyrin 4
1425177_at	0.596	0.0489	Shmt1	serine hydroxymethyl transferase 1 (soluble)
1431058_at	0.596	0.000404	2600017A12Rik	RIKEN cDNA 2600017A12 gene
1455639_at	0.597	0.0431	Rap2ip	Rap2 interacting protein
1425280_at	0.598	0.0201	Tmc4	transmembrane channel-like gene family 4
1418746_at	0.599	0.0378	Brp17	brain protein 17
1437480_at	0.599	0.0188	1110001A07Rik	RIKEN cDNA 1110001A07 gene
1450395_at	0.599	0.0305	Slc22a5	solute carrier family 22 (organic cation transporter), member 5
1451306_at	0.599	0.00634	BC006933	cDNA sequence BC006933
1427496_at	0.6	0.0272	AI851464	expressed sequence AI851464
1434287_at	0.6	0.00293	D8Ertd319e	DNA segment, Chr 8, ERATO Doi 319, expressed
1451729_at	0.6	0.0264	Bmpr1a	bone morphogenetic protein receptor, type 1A
1460746_at	0.6	0.0382	Fignl1	fidgetin-like 1
1417120_at	0.601	0.0237	D4Wsu114e	DNA segment, Chr 4, Wayne State University 114, expressed
1423894_a_at	0.601	0.0266	6330580J24Rik	RIKEN cDNA 6330580J24 gene
1427467_a_at	0.601	0.0271	Rpgr	retinitis pigmentosa GTPase regulator
1435524_at	0.601	0.00359		Adult male small intestine cDNA, RIKEN full-length enriched library, clone:2010109N14 product:unknown EST, full insert sequence
1416909_at	0.602	0.0147	1810008A14Rik	RIKEN cDNA 1810008A14 gene
1422356_at	0.602	0.00255	V1rb9	go_component: cellular_component unknown [goid 0008372] [evidence ND]; go_component: integral to membrane [goid 0016021] [evidence TAS] [pmid 12466851]; go_function: receptor activity [goid 0004872] [evidence ISS] [pmid 11116090]; go_function: pheromone receptor activity [goid 0016503] [evidence ISS] [pmid 12466851]; go_process: chemosensory perception [goid 0007606] [evidence TAS] [pmid 11116090…
1424056_at	0.602	0.000159	Usp31	ubiquitin specific protease 31
1431166_at	0.602	0.0233	Chd1	chromodomain helicase DNA binding protein 1
1451103_at	0.602	0.0311	D14Ertd500e	RIKEN cDNA 9430093H08 gene
1418894_s_at	0.603	0.000211	Pbx2	pre B-cell leukemia transcription factor 2
1426681_at	0.604	0.0198	Zc3hdc5	RIKEN cDNA B230379M23 gene
1418880_at	0.606	0.0403	Gfra3	glial cell line derived neurotrophic factor family receptor alpha 3
1433750_at	0.606	0.00457	Slc31a1	solute carrier family 31, member 1
1436234_at	0.606	0.0332	4732471D19Rik	RIKEN cDNA 4732471D19 gene
1451122_at	0.606	0.0231	Idi1	isopentenyl-diphosphate delta isomerase
1416770_at	0.607	0.0201	Stk25	serine/threonine kinase 25 (yeast)
1449095_at	0.607	0.00986	Vps54	vacuolar protein sorting 54 (yeast)
1417001_a_at	0.608	0.0241	D4Wsu53e	DNA segment, Chr 4, Wayne State University 53, expressed
1417348_at	0.608	0.0098	2310039H08Rik	male enhanced antigen 1
1423804_a_at	0.608	0.0221	Idi1	isopentenyl-diphosphate delta isomerase
1427880_at	0.608	0.0195	1500040F11Rik	RIKEN cDNA 1500040F11 gene
1434416_a_at	0.608	0.0246	Solh	RIKEN cDNA A930017K11 gene
1449629_s_at	0.608	0.033		Transcribed sequences
1426704_at	0.609	0.00253	Gak	cyclin G associated kinase
1434363_x_at	0.609	0.0186	Paxip1	PAX interacting (with transcription-activation domain) protein 1
1437592_x_at	0.609	0.00604	1700023O11Rik	RIKEN cDNA 1700023O11 gene
1415851_a_at	0.61	0.00214	Impdh2	inosine 5'-phosphate dehydrogenase 2
1418841_s_at	0.61	0.00112	Cdc2l2	cell division cycle 2 homolog (S. pombe)-like 2
1450390_x_at	0.61	0.0448	Rps18	ribosomal protein S18
1455488_at	0.61	0.0496	6230416J20Rik	RIKEN cDNA 6230416J20 gene
1424143_a_at	0.611	0.00368	Ris2	retroviral integration site 2
1435855_x_at	0.612	0.018	Pycs	pyrroline-5-carboxylate synthetase (glutamate gamma-semialdehyde synthetase)
1417592_at	0.613	0.01	Frap1	FK506 binding protein 12-rapamycin associated protein 1
1435865_at	0.613	0.043	Hist3h2a	histone 3, H2bb
1451271_a_at	0.613	0.0451	Acat1	acetyl-Coenzyme A acetyltransferase 1
1424092_at	0.614	0.0131	Epb4.1	Adult male corpus striatum cDNA, RIKEN full-length enriched library, clone:C030011D20 product:unknown EST, full insert sequence
1429124_s_at	0.614	0.000857	Tceb3bp1	transcription elongation factor B polypeptide 3 binding protein 1
1421012_at	0.615	0.0156	Srprb	signal recognition particle receptor, B subunit
1422142_at	0.615	0.0265	Nphs1	nephrosis 1 homolog, nephrin (human)
1423636_at	0.615	0.0198	Wdr31	WD repeat domain 31
1436588_at	0.616	0.0286	Rttn	rotatin
1426761_at	0.617	0.021	D4Ertd478e	RIKEN cDNA 1810043O07 gene
1427953_at	0.617	0.0229	BC025462	cDNA sequence BC025462
1434555_at	0.617	0.00687	Anp32a	acidic (leucine-rich) nuclear phosphoprotein 32 family, member A
1449733_s_at	0.617	0.0137	Siah1a	seven in absentia 1A
1455286_at	0.617	0.00023	Btbd1	BTB (POZ) domain containing 1
1419838_s_at	0.618	0.0374	Plk4	polo-like kinase 4 (Drosophila)
1420967_at	0.618	0.0145	Slc25a15	solute carrier family 25 (mitochondrial carrier; ornithine transporter), member 15
1421663_at	0.618	0.0425	5430405K24Rik	RIKEN cDNA 5430405K24 gene
1450978_at	0.618	0.00991	Dvl1	taste receptor, type 1, member 3
1455198_a_at	0.619	0.025	Ppp2r3a	Transcribed sequence with weak similarity to protein ref:NP_037371.1 (H.sapiens) protein phosphatase 2A 48 kDa regulatory subunit; actin binding protein; macrophin [Homo sapiens]
1449261_at	0.621	0.000505	Pbx2	pre B-cell leukemia transcription factor 2
1452040_a_at	0.623	0.0343	Cdca3	cell division cycle associated 3
1438913_x_at	0.624	0.0239	Hdgfrp2	plasma membrane associated protein, S3-12
1436402_at	0.625	0.0142	1110033C18Rik	RIKEN cDNA 1110033C18 gene
1424910_at	0.628	0.0482	Kif12	kinesin family member 12
1437585_x_at	0.628	0.0375	Zfp161	BB329659 RIKEN full-length enriched, 4 days neonate thymus Mus musculus cDNA clone B630016K01 3', mRNA sequence.
1456411_at	0.628	0.0205	E430018M08Rik	C0914G01-3 NIA Mouse 12.5-dpc Male Genital Ridge/Mesonephros cDNA Library (Long) Mus musculus cDNA clone NIA:C0914G01 IMAGE:30035976 3', mRNA sequence.
1417927_at	0.629	0.0132	Ddx19	DEAD (Asp-Glu-Ala-Asp) box polypeptide 19
1419177_at	0.629	0.00511	D8Ertd531e	DNA segment, Chr 8, ERATO Doi 531, expressed
1426437_s_at	0.629	0.0144	Hdac3	histone deacetylase 3
1428052_a_at	0.629	0.00573	Zmym1	RIKEN cDNA 5830412B09 gene
1433597_at	0.629	0.0046	9430010O03Rik	RIKEN cDNA 9430010O03 gene
1438322_x_at	0.629	0.00911	Fdft1	farnesyl diphosphate farnesyl transferase 1
1448691_at	0.629	0.0174	AI663987	expressed sequence AI663987
1456375_x_at	0.629	0.0235	Trim27	tripartite motif protein 27
1454943_a_at	0.63	0.0326	Paxip1	PAX interacting (with transcription-activation domain) protein 1
1455675_a_at	0.63	0.0169	Tial1	Tial1 cytotoxic granule-associated RNA binding protein-like 1
1454872_at	0.631	0.011	B230308N11Rik	RIKEN cDNA 9030416H16 gene
1419359_at	0.632	0.0187	Clp1	cardiac lineage protein 1
1450646_at	0.633	0.0498	Cyp51	cytochrome P450, 51
1451246_s_at	0.633	0.0202	Aurkb	aurora kinase B
1422548_at	0.634	0.0482	Dhdds	dehydrodolichyl diphosphate synthase
1424872_at	0.634	0.0494	2310001H12Rik	RIKEN cDNA 2310001H12 gene
1433669_at	0.634	0.00306	Akap8	A kinase (PRKA) anchor protein 8
1452812_at	0.634	0.022	Lphn1	latrophilin 1
1433486_at	0.635	0.0214	Clcn3	chloride channel 3
1416324_s_at	0.636	0.0124	2410004N11Rik	RIKEN cDNA 2410004N11 gene
1428365_a_at	0.636	0.043	Prss15	protease, serine, 15
1434390_at	0.636	0.0436	Hnrpu	heterogeneous nuclear ribonucleoprotein U
1426126_a_at	0.637	0.0389	MGC30332	hypothetical protein MGC30332
1435304_at	0.638	0.01	Sod1	superoxide dismutase 1, soluble
1436235_x_at	0.639	0.0116	4732471D19Rik	RIKEN cDNA 4732471D19 gene
1448829_at	0.639	0.00891	Smc6l1	SMC6 structural maintenance of chromosomes 6-like 1 (yeast)
1460647_a_at	0.639	0.0206	Nr2f6	nuclear receptor subfamily 2, group F, member 6
1428374_at	0.64	0.0243	1110017N23Rik	glucuronyl C5-epimerase
1451448_a_at	0.64	0.0182	1110005A03Rik	RIKEN cDNA 2600014M03 gene
1424238_at	0.641	0.00729	Sirt7	sirtuin 7 (silent mating type information regulation 2, homolog) 7 (S. cerevisiae)
1427105_at	0.641	0.0184	2610510J17Rik	RIKEN cDNA 2610510J17 gene
1434791_at	0.641	0.0128	Atp6v0a2	ATPase, H+ transporting, lysosomal V0 subunit a isoform 2
1423649_at	0.642	0.0282	2010300G19Rik	RIKEN cDNA 2010300G19 gene
1427984_at	0.642	0.00995	Senp6	SUMO/sentrin specific protease 6
1428172_at	0.642	0.0105	Prpf39	PRP39 pre-mRNA processing factor 39 homolog (yeast)
1435035_at	0.643	0.0157	Rg9mtd2	RNA (guanine-9-) methyltransferase domain containing 2
1451388_a_at	0.643	0.0183	Atp11b	ATPase, Class VI, type 11B
1418108_at	0.644	0.0477	Plekhk1	pleckstrin homology domain containing, family K member 1
1450885_at	0.645	0.0383	Dffa	DNA fragmentation factor, alpha subunit
1418300_a_at	0.646	0.0114	Mknk2	MAP kinase-interacting serine/threonine kinase 2
1421904_at	0.646	0.0273	Ncoa6ip	nuclear receptor coactivator 6 interacting protein
1433760_a_at	0.646	0.0435	5730411O18Rik	RIKEN cDNA 5730411O18 gene
1436980_x_at	0.646	0.000984	Cnot2	BB250878 RIKEN full-length enriched, 7 days neonate cerebellum Mus musculus cDNA clone A730043H21 3' similar to AF147398 Homo sapiens full length insert cDNA clone YI64E10, mRNA sequence.
1452197_at	0.647	0.0484	Smc4l1	SMC4 structural maintenance of chromosomes 4-like 1 (yeast)
1415992_at	0.648	0.0301	Pigo	phosphatidylinositol glycan, class O
1427941_at	0.648	0.0161	Dicer1	Dicer1, Dcr-1 homolog (Drosophila)
1434328_at	0.648	0.0176	Rpl15	ribosomal protein L15
1438091_a_at	0.648	0.000896	H2afz	AV003424 Mus musculus C57BL/6J kidney Mus musculus cDNA clone 0610027M19, mRNA sequence.
1434840_at	0.649	0.0252	Hrb	10 days lactation, adult female mammary gland cDNA, RIKEN full-length enriched library, clone:D730048C23 product:unknown EST, full insert sequence
1450464_at	0.649	0.0233	E4f1	E4F transcription factor 1
1452242_at	0.65	0.0363	1200008O12Rik	RIKEN cDNA 1200008O12 gene
1453098_at	0.65	0.0382	Gria2	glutamate receptor, ionotropic, AMPA2 (alpha 2)
1455060_at	0.65	0.0248	C87777	Ras-GTPase-activating protein SH3-domain binding protein
1424492_at	0.651	0.0422	Trpc2	transient receptor potential cation channel, subfamily C, member 2
1435054_at	0.651	0.0381	6820428D13	hypothetical protein 6820428D13
1435690_at	0.651	0.00528	9030624J02Rik	RIKEN cDNA 9030624J02 gene
1424802_a_at	0.652	0.0152	3300001P08Rik	RIKEN cDNA 3300001P08 gene
1428191_s_at	0.652	0.0211	D14Ertd209e	0 day neonate lung cDNA, RIKEN full-length enriched library, clone:E030026M23 product:similar to FALSE P73 TARGET PROTEIN [Homo sapiens], full insert sequence
1438320_s_at	0.652	0.0269	Mcm7	BB464359 RIKEN full-length enriched, 12 days embryo spinal ganglion Mus musculus cDNA clone D130090G20 3' similar to D26091 Mus musculus mRNA for mCDC47, mRNA sequence.
1455013_at	0.652	0.00641	Arih2	ariadne homolog 2 (Drosophila)
1455625_at	0.652	0.006	Taf10	integrin linked kinase
1416073_a_at	0.653	0.038	Pcnt2	pericentrin 2
1438376_s_at	0.653	0.0378	Trim27	tripartite motif protein 27
1416142_at	0.654	0.0105	Rps6	ribosomal protein S6
1428248_at	0.654	0.0254	Nfx1	nuclear transcription factor, X-box binding 1
1435812_at	0.654	0.0461	Unc50	unc-50 homolog (C. elegans)
1436320_at	0.655	0.0465		Clone IMAGE:4206343, mRNA
1437890_at	0.655	0.0491	1500005I02Rik	RIKEN cDNA 1500005I02 gene
1417386_at	0.656	0.00628	Psa	Mus musculus ES cells cDNA, RIKEN full-length enriched library, clone:2410008A02 product:puromycin-sensitive aminopeptidase, full insert sequence.
1418151_at	0.656	0.00825	Mtmr4	myotubularin related protein 4
1428449_at	0.656	0.0241	1300004C11Rik	RIKEN cDNA 1300004C11 gene
1454042_a_at	0.656	0.00657	Srpk1	serine/arginine-rich protein specific kinase 1
1416345_at	0.657	0.00776	Timm8a	translocase of inner mitochondrial membrane 8 homolog a (yeast)
1434271_at	0.657	0.0276	Gba2	glucosidase beta 2
1454905_at	0.657	0.0377	5430411K16Rik	RIKEN cDNA 5430411K16 gene
1419115_at	0.658	0.0368	5430428G01Rik	RIKEN cDNA 5430428G01 gene
1419909_at	0.658	0.0184	9630025B04Rik	16 days neonate cerebellum cDNA, RIKEN full-length enriched library, clone:9630025B04 product:unclassifiable, full insert sequence
1433443_a_at	0.658	0.0279	Hmgcs1	3-hydroxy-3-methylglutaryl-Coenzyme A synthase 1
1452743_at	0.658	0.0176	Pole3	Mus musculus 10 day old male pancreas cDNA, RIKEN full-length enriched library, clone:1810034K18 product:DNA polymerase epsilon, subunit 3, full insert sequence.
1419916_at	0.659	0.0352	Rnf20	ring finger protein 20
1449480_at	0.659	0.0169	Sap18	Sin3-associated polypeptide 18
1429302_at	0.66	0.00402	Csnk2a2	casein kinase II, alpha 2, polypeptide
1449114_at	0.66	0.0128	Stk3	serine/threonine kinase 3 (Ste20, yeast homolog)
1451262_a_at	0.66	0.0114	Jtv1	JTV1 gene
1424862_s_at	0.661	0.00716	2210008I11Rik	RIKEN cDNA 2210008I11 gene
1449163_at	0.661	0.0492	AI256711	expressed sequence AI256711
1416207_at	0.662	0.0323	Taz	synonyms: G4.5, XAP-2, 5031411C02Rik, 9130012G04Rik; Mus musculus tafazzin (Taz), mRNA.
1434767_at	0.662	0.0383	C79407	expressed sequence C79407
1448040_at	0.662	0.0191	Tmc4	transmembrane channel-like gene family 4
1460610_at	0.663	0.0123	9430057O19Rik	RIKEN cDNA 2310016E02 gene
1427069_at	0.664	0.0279	D1Ertd578e	DNA segment, Chr 1, ERATO Doi 578, expressed
1434588_x_at	0.664	0.0365	Tbca	tubulin cofactor a
1416944_a_at	0.665	0.0151	Tlk2	tousled-like kinase 2 (Arabidopsis)
1426902_at	0.665	0.0109	Coq6	coenzyme Q6 homolog (yeast)
1426933_at	0.665	0.00506	Osr1	RIKEN cDNA 2210022N24 gene
1438459_x_at	0.665	0.0264	Sfpq	splicing factor proline/glutamine rich (polypyrimidine tract binding protein associated)
1450859_s_at	0.665	0.0326	Ube2d3	ubiquitin-conjugating enzyme E2D 3 (UBC4/5 homolog, yeast)
1424237_at	0.666	0.0223	6230400O18Rik	RIKEN cDNA 6230400O18 gene
1438090_x_at	0.666	0.0461	C730048E16Rik	RIKEN cDNA C730048E16 gene
1453037_at	0.666	0.0379	1110002E23Rik	RIKEN cDNA C330046L10 gene
1423703_at	0.667	0.0264	Ppan	peter pan homolog (Drosophila)
1423934_at	0.667	0.0187	1600029D21Rik	RIKEN cDNA 1600029D21 gene
1428531_at	0.667	0.027	5930412E23Rik	RIKEN cDNA 5930412E23 gene
1434116_at	0.667	0.0271	Cbx2	chromobox homolog 2 (Drosophila Pc class)
1451560_at	0.667	0.0335	BC058674	cDNA sequence BC058674
1417016_at	0.668	0.0215	Mapkapk5	MAP kinase-activated protein kinase 5
1424514_at	0.668	0.0285	Rnf126	ring finger protein 126
1427449_a_at	0.668	0.00699	Adprhl2	ADP-ribosylhydrolase like 2
1429711_at	0.668	0.00392	Styx	phosphoserine/threonine/tyrosine interaction protein
1451222_at	0.668	0.0109	4632412E09Rik	RIKEN cDNA 4632412E09 gene
1417199_at	0.669	0.0103	1300007B12Rik	RIKEN cDNA 1300007B12 gene
1434546_at	0.669	0.00217	BC024683	cDNA sequence BC024683
1448526_at	0.67	0.022	Kpnb1	karyopherin (importin) beta 1
1436394_at	0.672	0.00786	Trim37	tripartite motif protein 37
1437237_x_at	0.672	0.0109		AV263718 RIKEN full-length enriched, adult male testis (DH10B) Mus musculus cDNA clone 4930440I15 3' similar to AJ242914 Mouse mRNA for neurotrophin receptor interacting factor (Zfp110 gene), mRNA sequence.
1438963_s_at	0.672	0.00893	Tfpt	transmembrane channel-like gene family 4
1416065_a_at	0.673	0.0252	Ankrd10	ankyrin repeat domain 10
1416224_at	0.673	0.0214	Zfp100	zinc finger protein 100
1451357_at	0.673	0.0298	E130307M08Rik	RIKEN cDNA E130307M08 gene
1451403_at	0.673	0.0469	BC024868	cDNA sequence BC024868
1415911_at	0.674	0.0214	Impact	imprinted and ancient
1416091_at	0.674	0.0133	Mtap4	microtubule-associated protein 4
1449017_at	0.675	0.016	Nutf2	nuclear transport factor 2
1451918_a_at	0.675	0.0363	5830457J20Rik	RIKEN cDNA 5830457J20 gene
1452699_at	0.675	0.0224	D14Ertd209e	0 day neonate lung cDNA, RIKEN full-length enriched library, clone:E030026M23 product:similar to FALSE P73 TARGET PROTEIN [Homo sapiens], full insert sequence
1460366_at	0.675	0.0139	BC022146	cDNA sequence BC022146
1419264_at	0.676	0.0124	1200014M14Rik	RIKEN cDNA 1200014M14 gene
1427147_at	0.676	0.0367	F730047E07Rik	RIKEN cDNA F730047E07 gene
1429456_a_at	0.676	0.000945	Polr3e	sex-lethal interactor homolog (Drosophila)
1451266_at	0.676	0.0284	Mrpl50	mitochondrial ribosomal protein L50
1452401_at	0.676	0.0273	Wtap	Wilms' tumour 1-associating protein
1454719_at	0.676	0.0239	5730411O18Rik	RIKEN cDNA 5730411O18 gene
1419701_s_at	0.677	0.0266	2700067D09Rik	RIKEN cDNA 2700067D09 gene
1452305_s_at	0.678	0.0142	2610510J17Rik	RIKEN cDNA 2610510J17 gene
1460655_a_at	0.678	0.0364	Ubp1	upstream binding protein 1
1428133_at	0.679	0.0331	Snip1	Smad nuclear interacting protein 1
1428282_at	0.679	0.0455	Tbce	Mus musculus 10 days embryo whole body cDNA, RIKEN full-length enriched library, clone:2610206D02 product:tubulin-specific chaperone e, full insert sequence.
1451254_at	0.679	0.028	Ikbkap	inhibitor of kappa light polypeptide enhancer in B-cells, kinase complex-associated protein
1427099_at	0.68	0.0204	Maz	MYC-associated zinc finger protein (purine-binding transcription factor)
1432235_at	0.68	0.0244	2310046K10Rik	RIKEN cDNA 2310046K10 gene
1427785_x_at	0.681	0.0253	Solh	small optic lobes homolog (Drosophila)
1429061_at	0.681	0.0391	1810063B05Rik	Mus musculus 10 day old male pancreas cDNA, RIKEN full-length enriched library, clone:1810063B05 product:unknown EST, full insert sequence.
1435114_at	0.681	0.0398	D630024B06Rik	RIKEN cDNA D630024B06 gene
1438161_s_at	0.681	0.0025	Rfc4	eukaryotic translation initiation factor 4A2
1456360_at	0.681	0.0377	Tes3-ps	testis derived transcript 3, pseudogene
1418524_at	0.682	0.044	Pcm1	pericentriolar material 1
1419235_s_at	0.682	0.0233	Helb	helicase (DNA) B
1426527_at	0.682	0.00744	4930584N22Rik	RIKEN cDNA 4930584N22 gene
1448418_s_at	0.682	0.0239	Wdr23	WD repeat domain 23
1451073_at	0.682	0.0321	Sppl3	presenilin-like protein 4
1416433_at	0.683	0.0239	Rpa2	replication protein A2
1421865_at	0.683	0.0307	Dbil5	diazepam binding inhibitor-like 5
1451193_x_at	0.683	0.0083	Ttc4	tetratricopeptide repeat domain 4
1424489_a_at	0.684	0.029	Trit1	tRNA isopentenyltransferase 1
1428762_at	0.684	0.0338	4921526G09Rik	RIKEN cDNA 4921526G09 gene
1435709_at	0.684	0.0472	Ssr4	signal sequence receptor, delta
1454696_at	0.684	0.0105	Gnb1	guanine nucleotide binding protein, beta 1
1456399_at	0.684	0.0329	Bace1	beta-site APP cleaving enzyme
1418479_at	0.685	0.0439	Vps54	vacuolar protein sorting 54 (yeast)
1421148_a_at	0.685	0.00173	Tial1	Tial1 cytotoxic granule-associated RNA binding protein-like 1
1424830_at	0.685	0.0161	Ccnk	cyclin K
1438917_x_at	0.685	0.00849	Nup62	nucleoporin 62
1427987_at	0.686	0.0396	AI255170	expressed sequence AI255170
1439436_x_at	0.686	0.0317	Incenp	BB418702 RIKEN full-length enriched, 12 days embryo spinal cord Mus musculus cDNA clone C530012E13 3' similar to AF117610 Mus musculus inner centromere protein INCENP (Incenp) mRNA, mRNA sequence.
1450691_at	0.686	0.0327	Caskin2	cask-interacting protein 2
1460176_at	0.686	0.00252	Crk	v-crk sarcoma virus CT10 oncogene homolog (avian)
1416817_at	0.687	0.0468	Nek7	NIMA (never in mitosis gene a)-related expressed kinase 7
1418597_at	0.687	0.0174	Top3a	topoisomerase (DNA) III alpha
1424391_at	0.687	0.0133	Nrd1	nardilysin, N-arginine dibasic convertase, NRD convertase 1
1426468_at	0.688	0.00423	0610037L13Rik	RIKEN cDNA 0610037L13 gene
1451143_at	0.688	0.0133	1110006G06Rik	RIKEN cDNA 1110006G06 gene
1426207_at	0.689	0.00565	Ikbkb	inhibitor of kappaB kinase beta
1452198_at	0.689	0.0229	Fbxl10	F-box and leucine-rich repeat protein 10
1453324_at	0.689	0.0127	6330509M23Rik	RIKEN cDNA 1110017C15 gene
1427033_at	0.69	0.0234	Dnmbp	RIKEN cDNA 2410003L07 gene
1454640_at	0.69	0.0349	1810049H20Rik	RIKEN cDNA 1810049H20 gene
1416791_a_at	0.691	0.00763	Nxf1	nuclear RNA export factor 1 homolog (S. cerevisiae)
1452715_at	0.691	0.042	2310022K01Rik	RIKEN cDNA 2310022K01 gene
1423483_s_at	0.692	0.0267	Taf1c	RIKEN cDNA 4930457P18 gene
1423750_a_at	0.692	0.000579	Zfp162	zinc finger protein 162
1424660_s_at	0.693	0.0184	4632407F12Rik	RIKEN cDNA 4632407F12 gene
1426323_x_at	0.693	0.0452	Siva	Cd27 binding protein (Hindu God of destruction)
1435565_at	0.693	0.00153	1500011H22Rik	RIKEN cDNA 1500011H22 gene
1452096_s_at	0.693	0.0177	BC006874	Transcribed sequence with moderate similarity to protein ref:NP_171608.1 (H.sapiens) hypothetical protein MGC4655 [Homo sapiens]
1415728_at	0.694	0.0181	Pabpn1	2024-83 Mouse E14.5 retina lambda ZAP II Library Mus musculus cDNA, mRNA sequence.
1416792_at	0.694	0.0408	Ppm1g	protein phosphatase 1G (formerly 2C), magnesium-dependent, gamma isoform
1423849_a_at	0.694	0.00819	Clk3	CDC-like kinase 3
1421046_a_at	0.695	0.0401	Pabpc4	poly A binding protein, cytoplasmic 4
1424319_at	0.695	0.0101	Oraov1	oral cancer overexpressed 1
1436494_x_at	0.695	0.0227	D8Ertd812e	DNA segment, Chr 8, ERATO Doi 812, expressed
1439465_x_at	0.695	0.0291	9430057O19Rik	RIKEN cDNA 2310016E02 gene
1454689_at	0.695	0.00934	Srrm1	serine/arginine repetitive matrix 1
1424385_at	0.697	0.0218	5830417I10Rik	RIKEN cDNA 5830417I10 gene
1449738_s_at	0.697	0.0374	D3Ertd300e	RIKEN cDNA 2310032N20 gene
1460228_at	0.697	0.0272	Usf2	RIKEN cDNA 1810073K19 gene
1420033_s_at	0.698	0.000132	Ppp2r2d	protein phosphatase 2, regulatory subunit B, delta isoform
1424299_at	0.699	0.0243	2010001O09Rik	RIKEN cDNA 2010001O09 gene
1428698_at	0.699	0.0115	2310004I03Rik	dipeptidylpeptidase 8
1416622_at	0.7	0.00093	Wbscr16	Williams-Beuren syndrome chromosome region 16 homolog (human)
1449355_a_at	0.7	0.0105	Eps15-rs	epidermal growth factor receptor pathway substrate 15, related sequence
1434224_at	0.701	0.026	Tbl2	transducin (beta)-like 2
1426365_at	0.702	0.0218	2810403A07Rik	RIKEN cDNA 2810403A07 gene
1433881_at	0.702	0.031	E030019A03Rik	RIKEN cDNA E030019A03 gene
1453175_at	0.702	0.0463	Zfp50	zinc finger protein 50
1436884_x_at	0.703	0.018	Ewsh	Ewing sarcoma homolog
1415763_a_at	0.704	0.00849	2510006D16Rik	Transcribed sequence
1428244_at	0.704	0.0246	3110040D16Rik	RIKEN cDNA 3110040D16 gene
1448381_at	0.704	0.00128	Gfm	G elongation factor
1419998_at	0.705	0.0413	C330027C09Rik	RIKEN cDNA C330027C09 gene
1429108_at	0.705	0.0185	Msl2	male-specific lethal-2 homolog (Drosophila)
1434343_at	0.705	0.0482	5730403M16Rik	RIKEN cDNA 5730403M16 gene
1450059_at	0.705	0.00131	Fancg	Fanconi anemia, complementation group G
1454879_s_at	0.705	0.0448	1700052N19Rik	RIKEN cDNA 1700052N19 gene
1424136_a_at	0.706	0.018	Ppih	DNA segment, Chr 4, Wayne State University 43, expressed
1427923_at	0.707	0.0183	Zmpste24	zinc metalloproteinase, STE24 homolog (S. cerevisiae)
1439464_s_at	0.707	0.0116	Tex10	inversin
1449121_at	0.707	0.0106	Fusip1	FUS interacting protein (serine-arginine rich) 1
1455205_a_at	0.707	0.0477	Usp19	ubiquitin specific protease 19
1419278_at	0.708	0.0435	Usp31	ubiquitin specific protease 31
1423191_at	0.708	0.0485	Fnbp4	formin binding protein 4
1429615_at	0.708	0.00274	Zfp91	zinc finger protein 91
1416323_at	0.709	0.0457	2410004N11Rik	RIKEN cDNA 2410004N11 gene
1424803_at	0.709	0.00896	BC020002	cDNA sequence BC020002
1426985_s_at	0.709	0.00478	2810485I05Rik	RIKEN cDNA 2810485I05 gene
1460703_at	0.709	0.0258	Ascc1	RIKEN cDNA 1810015P09 gene
1416721_s_at	0.71	0.022	Sfrs6	splicing factor, arginine/serine-rich 6
1453064_at	0.71	0.0264	5730466H23Rik	RIKEN cDNA 5730466H23 gene
1415723_at	0.711	0.00961	Eif5	eukaryotic translation initiation factor 5
1448522_at	0.711	0.0275	Sars2	seryl-aminoacyl-tRNA synthetase 2
1455012_s_at	0.711	0.0151	Trim37	tripartite motif protein 37
1418222_at	0.712	0.0234	2610024G14Rik	RIKEN cDNA 2610024G14 gene
1423092_at	0.712	0.00881	Incenp	inner centromere protein
1425042_s_at	0.712	0.011	4930563C04Rik	RIKEN cDNA 4930563C04 gene
1448450_at	0.712	0.0486	Ak2	adenylate kinase 2
1452193_a_at	0.712	0.0389	Wasl	Wiskott-Aldrich syndrome-like (human)
1417223_at	0.713	0.000443	Cd2bp2	CD2 antigen (cytoplasmic tail) binding protein 2
1419536_a_at	0.713	0.00826	Rela	v-rel reticuloendotheliosis viral oncogene homolog A (avian)
1434844_at	0.714	0.0263	MGC78289	Similar to hypothetical protein FLJ23825 (LOC238023), mRNA
1435202_at	0.714	0.0275	A630056B21Rik	RIKEN cDNA A630056B21 gene
1438438_at	0.714	0.043	2900002H16Rik	RIKEN cDNA 2900002H16 gene
1423799_at	0.715	0.000482	Sui1-rs1	suppressor of initiator codon mutations, related sequence 1 (S. cerevisiae)
1448840_at	0.715	0.0019	2010004O20Rik	RIKEN cDNA 2010004O20 gene
1451728_at	0.715	0.0415	Wdr13	WD repeat domain 13
1423913_at	0.716	0.0417	1700064K09Rik	RIKEN cDNA 1700064K09 gene
1426776_at	0.716	0.0469	Wasl	Wiskott-Aldrich syndrome-like (human)
1437192_x_at	0.716	0.00373	Vdac1	AV020390 Mus musculus 18-day embryo C57BL/6J Mus musculus cDNA clone 1190017F02, mRNA sequence.
1452208_at	0.716	0.0116	Prdm4	PR domain containing 4
1415925_a_at	0.717	0.0339	Nup62	nucleoporin 62
1416621_at	0.717	0.00417	Llglh	lethal giant larvae homolog
1435416_x_at	0.717	0.0185	Pigq	BB393168 RIKEN full-length enriched, 0 day neonate cerebellum Mus musculus cDNA clone C230082E23 3' similar to AB008895 Mus musculus mRNA for mGpi1p, mRNA sequence.
1415716_a_at	0.718	0.00563	Rps27	ribosomal protein S27
1448500_a_at	0.718	0.0397	2810038K19Rik	RIKEN cDNA 2810038K19 gene
1456106_x_at	0.718	0.0387	C330016H24Rik	BB343189 RIKEN full-length enriched, 10 days neonate cerebellum Mus musculus cDNA clone B930042O12 3', mRNA sequence.
1418375_at	0.719	0.0422	D10Wsu93e	DNA segment, Chr 10, Wayne State University 93, expressed
1427913_at	0.719	0.0224	Rwdd1	RWD domain containing 1
1433936_at	0.719	0.0364	0610010E21Rik	Adult male kidney cDNA, RIKEN full-length enriched library, clone:0610010E21 product:unknown EST, full insert sequence
1448461_a_at	0.719	0.0483	1500006O09Rik	RIKEN cDNA 1500006O09 gene
1452869_at	0.719	0.00712	1110021E09Rik	RIKEN cDNA 1110021E09 gene
1420932_at	0.72	0.0386	Mapk8	mitogen activated protein kinase 8
1424213_at	0.721	0.0226	1200002M06Rik	RIKEN cDNA 1200002M06 gene
1424251_a_at	0.721	0.0338	Hnrpdl	heterogeneous nuclear ribonucleoprotein D-like
1425537_at	0.721	0.0419	Ppm1a	protein phosphatase 1A, magnesium dependent, alpha isoform
1448796_s_at	0.721	0.0351	Tbrg4	transforming growth factor beta regulated gene 4
1460428_at	0.721	0.0173	1100001D10Rik	RIKEN cDNA 1100001D10 gene
1428337_at	0.722	0.0496	1810034K20Rik	RIKEN cDNA 1810034K20 gene
1454616_at	0.722	0.00198	5730410I19Rik	RIKEN cDNA 5730410I19 gene
1426467_s_at	0.724	0.013	0610037L13Rik	RIKEN cDNA 0610037L13 gene
1426796_at	0.724	0.0107	Kpna6	karyopherin (importin) alpha 6
1448708_at	0.724	0.0365	Pparbp	peroxisome proliferator activated receptor binding protein
1460669_at	0.724	0.0194	Ilf3	interleukin enhancer binding factor 3
1424314_at	0.725	0.0193	Prpf3	PRP3 pre-mRNA processing factor 3 homolog (yeast)
1429485_a_at	0.725	0.0082	2700082D03Rik	unnamed protein product; CGI-94 PROTEIN homolog [Homo sapiens] (SPTR|Q9BS98, evidence: FASTY, 90.5%ID, 100%length, match=759) putative; Mus musculus adult male stomach cDNA, RIKEN full-length enriched library, clone:2210402H06 product:CGI-94 PROTEIN homolog [Homo sapiens], full insert sequence.
1417800_at	0.726	0.0176	Adprtl2	ADP-ribosyltransferase (NAD+; poly(ADP-ribose) polymerase)-like 2
1429253_at	0.726	0.00236	Zfp262	RIKEN cDNA 6330503C17 gene
1434836_at	0.726	0.044	Nfatc2ip	nuclear factor of activated T-cells, cytoplasmic, calcineurin-dependent 2 interacting protein
1433799_at	0.727	0.0379	Rdh13	retinol dehydrogenase 13 (all-trans and 9-cis)
1456699_s_at	0.727	0.0122	A730098D12Rik	RIKEN cDNA A730098D12 gene
1448584_at	0.729	0.0455	1200013F24Rik	RIKEN cDNA 1200013F24 gene
1416720_at	0.73	0.0139	Sfrs6	splicing factor, arginine/serine-rich 6
1423764_s_at	0.73	0.0488	Mrpl37	mitochondrial ribosomal protein L37
1416841_at	0.731	0.0196	1110059E24Rik	RIKEN cDNA 1110059E24 gene
1427896_at	0.731	0.039	2400003N08Rik	RIKEN cDNA 2400003N08 gene
1417743_at	0.732	0.036	Clk2	CDC-like kinase 2
1418330_at	0.732	0.0358	Ctcf	CCCTC-binding factor
1437984_x_at	0.732	0.00717	Bat1a	HLA-B-associated transcript 1A
1424527_at	0.733	0.0095	Ppp2r2d	protein phosphatase 2, regulatory subunit B, delta isoform
1433680_x_at	0.733	0.0295	Siva	Cd27 binding protein (Hindu God of destruction)
1452608_at	0.733	0.0123	Mycbp	c-myc binding protein
1422486_a_at	0.734	0.0226	Smad4	MAD homolog 4 (Drosophila)
1439411_a_at	0.734	0.0136	Xpo7	BB111454 RIKEN full-length enriched, adult male urinary bladder Mus musculus cDNA clone 9530030D07 3' similar to AB018288 Homo sapiens mRNA for KIAA0745 protein, mRNA sequence.
1426349_s_at	0.735	0.0256	Tmpo	thymopoietin
1430022_at	0.735	0.0399	Uble1a	ubiquitin-like 1 (sentrin) activating enzyme E1A
1423740_a_at	0.736	0.0215	Rbm10	RNA binding motif protein 10
1449415_at	0.736	0.00224	Chd1l	chromodomain helicase DNA binding protein 1-like
1451118_a_at	0.736	0.0388	5430419M09Rik	RIKEN cDNA 5430419M09 gene
1426012_a_at	0.737	0.0199	2610301G19Rik	Mus musculus RIKEN cDNA 2610301G19 gene, mRNA (cDNA clone IMAGE:3498310), with apparent retained intron.
1418411_at	0.738	0.02	Fbxl8	F-box and leucine-rich repeat protein 8
1426740_s_at	0.738	0.018	BC032200	cDNA sequence BC032200
1451354_at	0.738	0.0473	BC024806	cDNA sequence BC024806
1454842_a_at	0.738	0.0315	D230016N13Rik	RIKEN cDNA D230016N13 gene
1416347_at	0.739	0.0379	Men1	multiple endocrine neoplasia 1
1436228_at	0.739	0.0254	D7Wsu87e	TRAF-binding protein
1448963_at	0.739	0.0238	Nfyc	nuclear transcription factor-Y gamma
1420058_s_at	0.74	0.0232	2410166I05Rik	RIKEN cDNA 2410166I05 gene
1420486_at	0.74	0.0165	Nol7	RAN binding protein 9
1417555_at	0.741	0.0212	Atad1	RIKEN cDNA 4921525H23 gene
1420004_s_at	0.741	0.0227	Pom121	nuclear pore membrane protein 121
1415751_at	0.742	0.00393	Hp1bp3	heterochromatin protein 1, binding protein 3
1452122_at	0.742	0.0341	AI314180	expressed sequence AI314180
1456576_x_at	0.742	0.00244	Cnot2	BB220114 RIKEN full-length enriched, adult male aorta and vein Mus musculus cDNA clone A530058N05 3' similar to AF147398 Homo sapiens full length insert cDNA clone YI64E10, mRNA sequence.
[truncated: 220 more rows]

## Sheet: Sheet C.
List of features with significant (P < 0.05) and an over twofold difference in expression in the carcinoma vs. papillary adenocarcinoma tumors.
carcinoma> papillary
Gene name	Fold change (car/pap)	P-value	Common	Description
1460241_a_at	59.24	7.22e-05	Siat9	sialyltransferase 9 (CMP-NeuAc:lactosylceramide alpha-2,3-sialyltransferase)
1416025_at	24.17	0.0053	Fgg	fibrinogen, gamma polypeptide
1455136_at	14.32	0.0116	Atp1a2	UI-M-BG0-aht-a-04-0-UI.s1 NIH_BMAP_MSC Mus musculus cDNA clone UI-M-BG0-aht-a-04-0-UI 3', mRNA sequence.
1416676_at	13.03	0.0269	Kng1	histidine-rich glycoprotein
1427465_at	12.48	0.00417	Atp1a2	ATPase, Na+/K+ transporting, alpha 2 polypeptide
1452308_a_at	12.37	0.00519	Atp1a2	ATPase, Na+/K+ transporting, alpha 2 polypeptide
1422607_at	11.55	0.0401	Etv1	ets variant gene 1
1423232_at	9.902	0.0425	Etv4	ets variant gene 4 (E1A enhancer binding protein, E1AF)
1419697_at	9.632	0.0368	Cxcl11	chemokine (C-X-C motif) ligand 11
1422195_s_at	9.505	0.00698	Tbx14	T-box 15
1430427_a_at	9.384	0.0178	Pcdh18	protocadherin 18
1420764_at	9.296	0.00347	Scrg1	scrapie responsive gene 1
1434893_at	9.146	0.0322	Atp1a2	UI-M-BG0-aht-a-04-0-UI.s1 NIH_BMAP_MSC Mus musculus cDNA clone UI-M-BG0-aht-a-04-0-UI 3', mRNA sequence.
1419606_a_at	9.049	0.0179	Tnnt1	troponin T1, skeletal, slow
1417645_at	8.054	0.0099	Sspn	sarcospan
1448926_at	7.866	0.0292	Hoxa5	homeo box A5
1451843_a_at	7.562	0.0315	Ggta1	glycoprotein galactosyltransferase alpha 1, 3
1418782_at	7.298	0.00728	Rxrg	retinoid X receptor gamma
1448394_at	7.155	0.0432	Myl2	myosin, light polypeptide 2, regulatory, cardiac, slow
1415857_at	7.125	0.0142	Emb	embigin
1417634_at	7.102	0.00349	Sod3	superoxide dismutase 3, extracellular
1426562_a_at	7.102	0.0212	Olfm1	olfactomedin 1
1431530_a_at	7.015	0.0237	Tm4sf9	Mus musculus adult male testis cDNA, RIKEN full-length enriched library, clone:4930505M03 product:transmembrane 4 superfamily member 9, full insert sequence.
1429761_at	6.921	0.0376	Rtn1	reticulon 1
1448469_at	6.862	0.0344	Nid1	nidogen 1
1421187_at	6.807	0.0425	Ccr2	chemokine (C-C) receptor 2
1450082_s_at	6.708	0.00582	Etv5	ets variant gene 5
1452013_at	6.684	0.0348	Atp10a	ATPase, class V, type 10A
1417012_at	6.366	0.00491	Sdc2	syndecan 2
1422053_at	6.336	0.00489	Inhba	inhibin beta-A
1418063_at	6.325	0.000359	Kera	keratocan
1431213_a_at	6.28	0.0478	1300007C21Rik	602394895F1 NIH_MGC_94 Mus musculus cDNA clone IMAGE:4506814 5', mRNA sequence.
1450813_a_at	6.273	0.0481	Tnni1	troponin I, skeletal, slow 1
1431164_at	6.244	0.00569	Rragd	Ras-related GTP binding D
1421679_a_at	6.176	0.0399	Cdkn1a	cyclin-dependent kinase inhibitor 1A (P21)
1450136_at	6.134	0.0237	Cd38	CD38 antigen
1450429_at	6.087	0.0441	Capn6	calpain 6
1422890_at	6.049	0.0121	Pcdh18	protocadherin 18
1450281_a_at	6.006	0.0208	1700021K02Rik	RIKEN cDNA 1700021K02 gene
1421778_at	5.856	0.0257	V1rb2	vomeronasal 1, receptor B2
1420998_at	5.783	0.00344	Etv5	ets variant gene 5
1427354_at	5.766	0.022	Hoxa4	homeo box A4
1421494_at	5.705	0.00766	1110033F04Rik	RIKEN cDNA 1110033F04 gene
1450032_at	5.695	0.00886	Slco2a1	solute carrier organic anion transporter family, member 2a1
1419098_at	5.677	0.0124	Epb7.2	erythrocyte protein band 7.2
1421365_at	5.575	0.0333	Fst	follistatin
1449996_a_at	5.573	0.00569	Tpm3	tropomyosin 3, gamma
1452360_a_at	5.554	0.0397	Jarid1a	jumonji, AT rich interactive domain 1A (Rbp2 like)
1451452_a_at	5.521	0.0172	Rgs16	regulator of G-protein signaling 16
1420039_s_at	5.465	0.00341	D15Ertd417e	DNA segment, Chr 15, ERATO Doi 417, expressed
1425652_s_at	5.417	0.00802	Rbpms	RNA binding protein gene with multiple splicing
1450296_at	5.368	0.0422	Klrb1a	killer cell lectin-like receptor subfamily B member 1A
1421991_a_at	5.345	0.00998	Igfbp4	insulin-like growth factor binding protein 4
1431362_a_at	5.242	0.0459	Smoc2	unnamed protein product; putative secreted modular calcium binding protein 2 (MGD|MGI:1929881, GB|NM_022315, evidence: BLASTN, 99%, match=2775); Mus musculus adult male testis cDNA, RIKEN full-length enriched library, clone:1700056C05 product:secreted modular calcium binding protein 2, full insert sequence.
1418494_at	5.096	0.0463	Ebf2	early B-cell factor 2
1418876_at	5.011	0.0212	Foxd1	forkhead box D1
1449965_at	4.996	0.0236	Mcpt8	mast cell protease 8
1449952_s_at	4.925	0.00359	Tmprss8	distal intestinal serine protease
1439083_at	4.922	0.0425	Ahi1	Abelson helper integration site
1427769_x_at	4.879	0.0464	Myl3	myosin, light polypeptide 3, alkali; ventricular, skeletal, slow
1425991_a_at	4.875	0.00513	Ankrd25	ankyrin repeat domain 25
1439418_x_at	4.868	0.0334	1200015A22Rik	BB005317 RIKEN full-length enriched, 10 day neonate skin Mus musculus cDNA clone 4732465N17 3', mRNA sequence.
1425521_at	4.85	0.00319	Paip1	polyadenylate binding protein-interacting protein 1
1420860_at	4.841	0.036	Itga9	integrin alpha 9
1424178_at	4.837	0.00199	1110001E17Rik	RIKEN cDNA 1110001E17 gene
1421647_at	4.793	0.0311	Cd1d2	CD1d2 antigen
1420565_at	4.782	0.0142	Hoxa1	homeo box A1
1426132_at	4.734	0.0165		similar to lmbW gene from Stretomyces lincolnensis, Genbank Accession Number X79146 and Caenorhabditis briggsae EST, Genbank Accession Number R03628; lmbW homolog; Mus musculus methylase mRNA, complete cds.
1415856_at	4.719	0.0105	Emb	embigin
1449502_at	4.706	0.0146	Dazl	deleted in azoospermia-like
1450380_at	4.7	0.000712	AU040950	expressed sequence AU040950
1419748_at	4.686	0.0261	Abcd2	ATP-binding cassette, sub-family D (ALD), member 2
1423024_at	4.679	0.00534	Eat2	EWS/FLI1 activated transcript 2
1455936_a_at	4.663	0.0441	Rbpms	RNA binding protein gene with multiple splicing
1422040_at	4.624	0.0187	Sema7a	sema domain, immunoglobulin domain (Ig), and GPI membrane anchor, (semaphorin) 7A
1416515_at	4.62	0.0304	Fscn1	fascin homolog 1, actin bundling protein (Strongylocentrotus) purpuratus)
1424581_at	4.574	0.0404	AW240854	expressed sequence AW240854
1420225_at	4.566	0.0366		AV090440 Mus musculus tongue C57BL/6J adult Mus musculus cDNA clone 2310050F14, mRNA sequence.
1451990_at	4.527	0.0494	Mapre2	microtubule-associated protein, RP/EB family, member 2
1449073_at	4.517	0.0031	1110055E19Rik
1425864_a_at	4.504	0.0308	Sorcs1	VPS10 domain receptor protein SORCS
1437161_x_at	4.5	0.0364	Rbpms	RNA binding protein gene with multiple splicing
1421511_at	4.491	0.0251	Itgb3	integrin beta 3
1425236_at	4.469	0.00513	1700051I12Rik	RIKEN cDNA 1700051I12 gene
1435964_a_at	4.461	0.0298		Transcribed sequence with strong similarity to protein ref:NP_057365.1 (H.sapiens) STE20-like kinase; STE2-like kinase [Homo sapiens]
1450267_at	4.459	0.0285	Tlr8	toll-like receptor 8
1427401_at	4.446	0.023	Chrna5	cholinergic receptor, nicotinic, alpha polypeptide 5
1450996_at	4.44	0.0199	Fshb	unnamed protein product; follicle stimulating hormone beta (MGD|MGI:95582, GB|NM_008045, evidence: BLASTN, 100%, match=454) putative; Mus musculus 8 days embryo whole body cDNA, RIKEN full-length enriched library, clone:5730420N04 product:follicle stimulating hormone beta, full insert sequence.
1427735_a_at	4.421	0.0491	Acta1	actin, alpha 1, skeletal muscle
1416047_at	4.407	0.0114	0610025O11Rik	Transcribed sequence with moderate similarity to protein ref:NP_114409.1 (H.sapiens) hypothetical protein MGC1314 similar to fucosidase, alpha-L- 1, tissue [Homo sapiens]
1421285_at	4.384	0.0102	Pik3ap1	phosphoinositide-3-kinase adaptor protein 1
1421815_at	4.363	0.00199	AU040950	expressed sequence AU040950
1421670_a_at	4.36	0.0346	Irak4	interleukin-1 receptor-associated kinase 4
1417611_at	4.346	0.00435	Pr1	protein distantly related to to the gamma subunit family
1450501_at	4.341	0.0188	Itga2	integrin alpha 2
1425714_a_at	4.297	0.0324	4921501M20Rik	RIKEN cDNA 4921501M20 gene
1431301_at	4.259	0.0141	E130201N16Rik	RIKEN cDNA E130201N16 gene
1452027_a_at	4.249	0.00907	Trp63	transformation related protein 63
1418418_a_at	4.237	0.0286	Prlpc1	prolactin-like protein C 1
1450379_at	4.227	0.0331	Msn	moesin
1427485_at	4.212	0.0296	Lmod1	leiomodin 1 (smooth muscle)
1451882_a_at	4.198	0.0245	Fgf8	fibroblast growth factor 8
1418020_s_at	4.183	0.0161	Cpd	carboxypeptidase D
1449350_at	4.165	0.0239	Odd1	odd-skipped related 1 (Drosophila)
1421411_at	4.117	0.0232	Pstpip2	proline-serine-threonine phosphatase-interacting protein 2
1448532_at	4.112	0.0287	Prlpc2	prolactin-like protein C 2
1419032_at	4.071	0.0305	2610018G03Rik	Transcribed sequence with weak similarity to protein pir:I58401 (M.musculus) I58401 protein-tyrosine kinase
1423228_at	4.065	0.0275	B4galt6	UDP-Gal:betaGlcNAc beta 1,4-galactosyltransferase, polypeptide 6
1450085_at	4.056	0.043	Angptl2	602356479F1 NCI_CGAP_Mam1 Mus musculus cDNA clone IMAGE:4485306 5', mRNA sequence.
1418075_at	4.048	0.0134	Siat7d	sialyltransferase 7 ((alpha-N-acetylneuraminyl 2,3-betagalactosyl-1,3)-N-acetyl galactosaminide alpha-2,6-sialyltransferase) D
1427529_at	4.037	0.0468	Fzd9	frizzled homolog 9 (Drosophila)
1424831_at	4.026	0.0432	Cpne2	copine II
1426755_at	4.024	0.0232	Ckap4	BB312117 RIKEN full-length enriched, adult male corpora quadrigemina Mus musculus cDNA clone B230331K02 3' similar to X69910 H.sapiens p63 mRNA for transmembrane protein, mRNA sequence.
1420913_at	4.009	0.0284	Slco2a1	solute carrier organic anion transporter family, member 2a1
1442344_at	3.999	0.0394	Ap1gbp1	AP1 gamma subunit binding protein 1
1450834_at	3.991	0.0104	Fut4	fucosyltransferase 4
1420816_at	3.981	0.0424	Ywhag	3-monooxgenase/tryptophan 5-monooxgenase activation protein, gamma polypeptide
1450687_at	3.976	0.0321	Igf2bp3	insulin-like growth factor 2, binding protein 3
1421349_x_at	3.964	0.0389	1500001H12Rik	RIKEN cDNA 1500001H12 gene
1420669_at	3.942	0.0423	Arnt2	aryl hydrocarbon receptor nuclear translocator 2
1415834_at	3.935	0.0228	Dusp6	dual specificity phosphatase 6
1425444_a_at	3.925	0.00793	Tgfbr2	transforming growth factor, beta receptor II
1423886_at	3.916	0.0299	Lamc1	laminin, gamma 1
1449341_a_at	3.896	0.0277	Epb7.2	erythrocyte protein band 7.2
1416779_at	3.85	0.0443	Sdpr	serum deprivation response
1430545_at	3.841	0.0286	AA545217	expressed sequence AA545217
1422889_at	3.84	0.031	Pcdh18	protocadherin 18
1419673_at	3.827	0.00951	Spock1	sparc/osteonectin, cwcv and kazal-like domains proteoglycan 1
1419358_at	3.817	0.0434	Sorcs2	expressed sequence N28137
1417789_at	3.807	0.0198	Ccl11	small chemokine (C-C motif) ligand 11
1421044_at	3.805	0.0417	Mrc2	mannose receptor, C type 2
1417327_at	3.794	0.0176	Cav2	caveolin 2
1460329_at	3.787	0.0431	B4galt6	UDP-Gal:betaGlcNAc beta 1,4-galactosyltransferase, polypeptide 6
1418237_s_at	3.769	0.0342	Col18a1	procollagen, type XVIII, alpha 1
1418084_at	3.768	0.0269	Nrp	neuropilin
1422259_a_at	3.767	0.0217	Ccr5	chemokine (C-C motif) receptor 5
1448747_at	3.763	0.00625	Fbxo32	F-box only protein 32
1417401_at	3.76	0.00389	Rai14	retinoic acid induced 14
1421890_at	3.755	0.0355	Siat5	sialyltransferase 5
1424158_at	3.752	0.0113	Ehd2	EH-domain containing 2
1452651_a_at	3.751	0.0451	Myl1	myosin, light polypeptide 1, alkali; atrial, embryonic
1418519_at	3.727	0.00246	Kat2	kynurenine aminotransferase II
1420105_at	3.722	0.0498	D13Ertd205e	C78750 Mouse 3.5-dpc blastocyst cDNA Mus musculus cDNA clone J0054C11 3', mRNA sequence.
1418569_at	3.708	0.0209	2410043F08Rik	RIKEN cDNA 2410043F08 gene
1423760_at	3.702	0.034	Cd44	CD44 antigen
1418774_a_at	3.678	0.0128	Atp7a	ATPase, Cu++ transporting, alpha polypeptide
1437922_at	3.673	0.0449	2900055D03Rik	RIKEN cDNA 2900055D03 gene
1422035_at	3.667	0.0084	Serpinb9c	serine (or cysteine) proteinase inhibitor, clade B, member 9c
1425549_at	3.648	0.015	Psen1	presenilin 1
1419099_x_at	3.647	0.0219	Epb7.2	erythrocyte protein band 7.2
1422410_at	3.634	0.0277	Ferd3l	Fer3-like (Drosophila)
1449198_a_at	3.629	0.00325	Siat9	sialyltransferase 9 (CMP-NeuAc:lactosylceramide alpha-2,3-sialyltransferase)
1421276_a_at	3.619	0.00589	Dst	dystonin
1426561_a_at	3.614	0.0496	Npnt	mw01g12.r1 GuayWoodford Beier mouse kidney day 7 Mus musculus cDNA clone IMAGE:663334 5', mRNA sequence.
1418921_at	3.613	0.0124	Igsf4b	immunoglobulin superfamily, member 4B
1430335_a_at	3.61	0.0249	Pax3	unnamed protein product; paired box gene 3 (MGD|MGI:97487, GB|NM_008781, evidence: BLASTN, 99%, match=2347) putative; Mus musculus 11 days embryo whole body cDNA, RIKEN full-length enriched library, clone:2700066P22 product:paired box gene 3, full insert sequence.
1423010_at	3.598	0.0246
1423025_a_at	3.597	0.0166	Schip1	schwannomin interacting protein 1
1451629_at	3.597	0.00866	Lbh	limb-bud and heart
1435199_at	3.596	0.0468	AI852447	RIKEN cDNA 2310011J03 gene
1448560_at	3.587	0.00126	Bid	BH3 interacting domain death agonist
1427170_at	3.57	0.0402	2410072D24Rik	RIKEN cDNA 2410072D24 gene
1427483_at	3.519	0.0276	Slc25a24	RIKEN cDNA 2610016M12 gene
1454633_at	3.511	0.0418	Etnk1	ethanolamine kinase 1
1426938_at	3.492	0.0456	Nova1	neuro-oncological ventral antigen 1
1450627_at	3.492	0.00256	ank	progressive ankylosis
1450362_at	3.483	0.0116	U55872	go_function: translation initiation factor activity [goid 0003743] [evidence IEA]; go_process: translational initiation [goid 0006413] [evidence IEA]; Mus musculus cDNA sequence U55872 (U55872), mRNA.
1423014_at	3.471	0.0306	Pcdhb6	protocadherin beta 6
1421871_at	3.451	0.00998	Sh3bgrl	SH3-binding domain glutamic acid-rich protein like
1422813_at	3.451	0.0323	Cacng1	calcium channel, voltage-dependent, gamma subunit 1
1421540_at	3.449	0.0262	Tcam1	testicular cell adhesion molecule 1
1431724_a_at	3.445	0.019	P2ry12	purinergic receptor P2Y, G-protein coupled 12
1418018_at	3.439	0.039	Cpd	carboxypeptidase D
1417522_at	3.438	0.00741	Fbxo32	F-box only protein 32
1427157_at	3.434	0.0458	E030025D05Rik	RIKEN cDNA E030025D05 gene
1416239_at	3.433	0.00852	Ass1	argininosuccinate synthetase 1
1419250_a_at	3.432	0.0354	Pftk1	PFTAIRE protein kinase 1
1417011_at	3.429	0.00234	Sdc2	syndecan 2
1427256_at	3.425	0.0281	Cspg2	chondroitin sulfate proteoglycan 2
1431828_a_at	3.418	0.00595	Synj2	synaptojanin 2
1421509_at	3.405	0.0351	Sorcs1	VPS10 domain receptor protein SORCS
1425440_x_at	3.392	0.0153	1010001P06Rik	RIKEN cDNA 1010001P06 gene
1423614_at	3.382	0.0108	E430036I04Rik	BB329408 RIKEN full-length enriched, 4 days neonate thymus Mus musculus cDNA clone B630007B09 3', mRNA sequence.
1425443_at	3.381	0.0262	Tcfap2d	transcription factor AP-2, delta
1456510_x_at	3.35	0.043	3300001H21Rik	Transcribed sequence with moderate similarity to protein ref:NP_054752.1 (H.sapiens) DKFZP586A0522 protein [Homo sapiens]
1449577_x_at	3.34	0.0254	Tpm2	tropomyosin 2, beta
1423179_at	3.339	0.018	Kcnb1	potassium voltage gated channel, Shab-related subfamily, member 1
1418019_at	3.334	0.019	Cpd	carboxypeptidase D
1425292_at	3.333	0.0437	Dtna	dystrobrevin alpha
1426191_a_at	3.326	0.0381	Bcl2l1	Bcl2-like
1426244_at	3.322	0.0192	Mapre2	microtubule-associated protein, RP/EB family, member 2
1450020_at	3.318	0.0216	Cx3cr1	chemokine (C-X3-C) receptor 1
1420959_at	3.31	0.000394	Asph	aspartate-beta-hydroxylase
1448186_at	3.304	0.00243	Pnliprp2	pancreatic lipase-related protein 2
1424476_at	3.303	0.0462	Camkk2	calcium/calmodulin-dependent protein kinase kinase 2, beta
1426615_s_at	3.303	0.0443	Ndrg4	N-myc downstream regulated 4
1418911_s_at	3.29	0.0117	Acsl4	fatty acid-Coenzyme A ligase, long chain 4
1422341_s_at	3.29	0.0123	Lypla3	lysophospholipase 3
1418513_at	3.273	0.0302	Stk3	serine/threonine kinase 3 (Ste20, yeast homolog)
1433515_s_at	3.27	0.0296	Etnk1	ethanolamine kinase 1
1421789_s_at	3.254	0.00747	Arf3	ADP-ribosylation factor 3
1416114_at	3.252	0.0139	Sparcl1	SPARC-like 1 (mast9, hevin)
1449997_at	3.247	0.0479	Tpm3	tropomyosin 3, gamma
1437732_at	3.22	0.0153	Omt2a	oocyte maturation, alpha
1419280_at	3.217	0.0237	Pip5k2a	phosphatidylinositol-4-phosphate 5-kinase, type II, alpha
1423630_at	3.209	0.00883	Cygb	cytoglobin
1425463_at	3.209	0.0167	Gata6	GATA binding protein 6
1436954_at	3.208	0.0158	Waspip	Wiskott-Aldrich syndrome protein interacting protein
1450505_a_at	3.202	0.0186	1810015C04Rik	RIKEN cDNA 1810015C04 gene
1448941_at	3.198	0.0359	B4galt2	UDP-Gal:betaGlcNAc beta 1,4- galactosyltransferase, polypeptide 2
1423626_at	3.197	0.00855	Dst	dystonin
1425329_a_at	3.193	0.0214	Dia1	diaphorase 1 (NADH)
1424755_at	3.185	0.00419	Hip1	huntingtin interacting protein 1
1430278_a_at	3.183	0.011	Dqx1	Mus musculus adult male tongue cDNA, RIKEN full-length enriched library, clone:2310066E11 product:DEAQ RNA-dependent ATPase, full insert sequence.
1451680_at	3.176	0.00204	Npn3	RIKEN cDNA 1700127B04 gene
1436188_a_at	3.174	0.0465	Ndrg4	N-myc downstream regulated 4
1421002_at	3.161	0.0489	Angptl2	602356479F1 NCI_CGAP_Mam1 Mus musculus cDNA clone IMAGE:4485306 5', mRNA sequence.
1436775_a_at	3.15	0.0337	Ankrd17	ankyrin repeat domain 17
1426246_at	3.139	0.0304	Pros1	protein S (alpha)
1420461_at	3.126	0.0328	Mst1r	macrophage stimulating 1 receptor (c-met-related tyrosine kinase)
1431834_a_at	3.126	0.0456	Emilin1	elastin microfibril interfacer 1
1424768_at	3.125	0.027	Cald1	caldesmon 1
1419482_at	3.124	0.0306	C3ar1	complement component 3a receptor 1
1419056_at	3.118	0.0147	Rtn2	reticulon 2 (Z-band associated protein)
1422211_a_at	3.111	0.012	B3gnt3	UDP-GlcNAc:betaGal beta-1,3-N-acetylglucosaminyltransferase 3
1453498_x_at	3.108	0.016	1010001D01Rik	RIKEN cDNA 1010001D01 gene
1452604_at	3.102	0.00769	Stard13	serologically defined colon cancer antigen 13
1418438_at	3.1	0.0255	Fabp2	fatty acid binding protein 2, intestinal
1451828_a_at	3.097	0.0447	Acsl4	fatty acid-Coenzyme A ligase, long chain 4
1420371_at	3.096	0.00871	Sntb2	603274893F1 NCI_CGAP_Mam3 Mus musculus cDNA clone IMAGE:5315422 5', mRNA sequence.
1421549_at	3.084	0.0138	Pcdhb15	protocadherin beta 15
1419483_at	3.082	0.0113	C3ar1	complement component 3a receptor 1
1456101_at	3.063	0.0413		Similar to Ferritin light chain (Ferritin L subunit) (LOC382612), mRNA
1420653_at	3.059	0.0106	Tgfb1	transforming growth factor, beta 1
1421992_a_at	3.034	0.00706	Igfbp4	insulin-like growth factor binding protein 4
1422725_at	3.023	0.0454	Mak	male germ cell-associated kinase
1422167_at	3.02	0.00756	Sema5a	sema domain, seven thrombospondin repeats (type 1 and type 1-like), transmembrane domain (TM) and short cytoplasmic domain, (semaphorin) 5A
1421947_at	3.015	0.00307	Gng12	guanine nucleotide binding protein (G protein), gamma 12
1427648_at	3.014	0.0319		Clone IMAGE:3585393, mRNA
1418414_at	3.009	0.0073	Kcnh1	potassium voltage-gated channel, subfamily H (eag-related), member 1
1430355_a_at	2.991	0.00382	1010001D01Rik	RIKEN cDNA 1010001D01 gene
1451119_a_at	2.99	0.0146	Fbln1	fibulin 1
1418922_at	2.988	0.0367	Igsf4b	immunoglobulin superfamily, member 4B
1422164_at	2.982	0.0238	Pou3f4	POU domain, class 3, transcription factor 4
1418483_a_at	2.979	0.0305	Ggta1	glycoprotein galactosyltransferase alpha 1, 3
1419043_a_at	2.961	0.0364	AW111922	expressed sequence AW111922
1426004_a_at	2.956	0.00634	Tgm2	transglutaminase 2, C polypeptide
1456323_at	2.951	0.0306	Pofut1	protein O-fucosyltransferase 1
1418269_at	2.948	0.00306	Loxl3	lysyl oxidase-like 3
1450913_at	2.942	0.0147	B4galt6	UDP-Gal:betaGlcNAc beta 1,4-galactosyltransferase, polypeptide 6
1451241_at	2.931	0.0211	Lamb1-1	laminin B1 subunit 1
1425224_at	2.929	0.0368	BC019561	hypothetical protein MGC28728
1430634_a_at	2.929	0.0485	Pfkp	BB076574 RIKEN full-length enriched, adult male diencephalon Mus musculus cDNA clone 9330125N24 3' similar to Y19008 Mus musculus mRNA for ATP:D-fructose 6-phosphate 1-phosphotransferase, mRNA sequence.
1421485_at	2.925	0.0277	Ttbk1	tau tubulin kinase 1
1419276_at	2.917	0.00139	Enpp1	ectonucleotide pyrophosphatase/phosphodiesterase 1
1420530_at	2.91	0.0359	Neud4	neuronal d4 domain family member
1450200_s_at	2.903	0.0395	Csf2rb1	colony stimulating factor 2 receptor, beta 1, low-affinity (granulocyte-macrophage)
1427605_at	2.9	0.0446	Hoxb3	homeo box B3
1430332_a_at	2.879	0.0107	Gus	beta-glucuronidase
1454067_a_at	2.871	0.035	4931406C07Rik	RIKEN cDNA 4931406C07 gene
1422184_a_at	2.862	0.0024	Ak1	adenylate kinase 1
1449145_a_at	2.861	0.00922	Cav	caveolin, caveolae protein
1450007_at	2.859	0.0497	1500003O03Rik	RIKEN cDNA 1500003O03 gene
1456120_at	2.858	0.0261	C630011I23	hypothetical protein C630011I23
1437804_at	2.857	0.0458	Igfbp7	insulin-like growth factor binding protein 7
1450882_s_at	2.848	0.0363	Tm7sf1	Mus musculus ES cells cDNA, RIKEN full-length enriched library, clone:2410076F06 product:transmembrane 7 superfamily member 1, full insert sequence.
1456108_x_at	2.83	0.0115	Zfp179	BB546771 RIKEN full-length enriched, 0 day neonate eyeball Mus musculus cDNA clone E130314D07 3' similar to AF054586 Rattus norvegicus brain finger protein (BFP) mRNA, mRNA sequence.
1425911_a_at	2.823	0.0122	Fgfr1	fibroblast growth factor receptor 1
1423306_at	2.821	0.0318	2010002N04Rik	expressed sequence AI195350
1450247_a_at	2.82	0.0488	Scamp5	secretory carrier membrane protein 5
1423968_at	2.817	0.0433	AI313915	expressed sequence AI313915
1450377_at	2.816	0.0407	Thbs1	thrombospondin 1
1448545_at	2.812	0.00284	Sdc2	syndecan 2
1435906_x_at	2.808	0.0328	Gbp2	guanylate nucleotide binding protein 2
1417871_at	2.805	0.0271	Hsd17b7	hydroxysteroid (17-beta) dehydrogenase 7
1421217_a_at	2.804	0.0191	Lgals9	lectin, galactose binding, soluble 9
1419602_at	2.8	0.00495	Hoxa2	homeo box A2
1427592_at	2.798	0.0441	Pcdh7	Similar to protocadherin 7 isoform c precursor; BH-pcdh; protocadherin 7; brain-heart protocadherin (LOC381720), mRNA
1419204_at	2.796	0.0413	Dll1	delta-like 1 (Drosophila)
1434745_at	2.796	0.0343	Ccnd2	cyclin D2
1419747_at	2.791	0.0382	Asgr2	asialoglycoprotein receptor 2
1451634_at	2.78	0.0167	2810051F02Rik	RIKEN cDNA 2810051F02 gene
1425351_at	2.776	0.0183	Npn3	RIKEN cDNA 1700127B04 gene
1449993_at	2.774	0.00394	AF119384	cDNA sequence AF119384
1451454_at	2.774	0.0382	Pcdh20	RIKEN cDNA C630015B17 gene
1449538_a_at	2.773	0.00484	Gcnt1	glucosaminyl (N-acetyl) transferase 1, core 2
1418074_at	2.769	0.0204	Siat7d	sialyltransferase 7 ((alpha-N-acetylneuraminyl 2,3-betagalactosyl-1,3)-N-acetyl galactosaminide alpha-2,6-sialyltransferase) D
1423066_at	2.767	0.0335	Dnmt3a	BB795491 RIKEN full-length enriched, Nullipotent stem cell CRL-2070 NE cDNA Mus musculus cDNA clone G431005F03 3', mRNA sequence.
1422239_at	2.764	0.012	Hoxd13	homeo box D13
1416041_at	2.758	0.00364	Sgk	serum/glucocorticoid regulated kinase
1421869_at	2.757	0.00721	Trim44	tripartite motif-containing 44
1455363_at	2.754	0.0277	Bai1	brain-specific angiogenesis inhibitor 1
1426926_at	2.748	0.0111	Plcg2	phospholipase C, gamma 2
1429981_a_at	2.745	0.0168	4931417E21Rik	RIKEN cDNA 4931417E21 gene
1423433_at	2.743	0.0164	Ssa2	Sjogren syndrome antigen A2
1428838_a_at	2.741	0.0395	Dck	deoxycytidine kinase
1460307_at	2.741	0.0284	Akt3	thymoma viral proto-oncogene 3
1450424_a_at	2.739	0.0182	Il18bp	interleukin 18 binding protein
1449872_at	2.733	0.0486	Hspb3	heat shock protein 3
1416431_at	2.73	0.0415	2310057H16Rik	RIKEN cDNA 2310057H16 gene
1421198_at	2.72	0.0478	Itgav	integrin alpha V
1448944_at	2.708	0.0163	Nrp	neuropilin
1459211_at	2.708	0.047	Gli2	GLI-Kruppel family member GLI2
1416589_at	2.705	0.0256	Sparc	secreted acidic cysteine rich glycoprotein
1420883_at	2.701	0.00194	Sln	sarcolipin
1424475_at	2.7	0.00611	Camkk2	calcium/calmodulin-dependent protein kinase kinase 2, beta
1418685_at	2.69	0.00766	Tirap	toll-interleukin 1 receptor (TIR) domain-containing adaptor protein
1425028_a_at	2.689	0.0277	Tpm2	tropomyosin 2, beta
1417179_at	2.687	0.034	Tm4sf9	transmembrane 4 superfamily member 9
1450173_at	2.684	0.0251	Ripk2	receptor (TNFRSF)-interacting serine-threonine kinase 2
1419247_at	2.681	0.00992	Rgs2	regulator of G-protein signaling 2
1429947_a_at	2.68	0.0336	Zbp1	Z-DNA binding protein 1
1450745_at	2.676	0.00249	C1galt1	core 1 UDP-galactose:N-acetylgalactosamine-alpha-R beta 1,3-galactosyltransferase
1421656_at	2.673	0.0137	Spry2	sprouty homolog 2 (Drosophila)
1417903_at	2.672	0.0184	Dfna5h	deafness, autosomal dominant 5 homolog (human)
1420942_s_at	2.667	0.00902	Rgs5	602101888F2 NCI_CGAP_Co24 Mus musculus cDNA clone IMAGE:4225388 5', mRNA sequence.
1448160_at	2.666	0.017	Lcp1	lymphocyte cytosolic protein 1
1420422_at	2.659	0.0402	Pcdhb21	protocadherin beta 21
1417018_at	2.658	0.00167	Efemp2	epidermal growth factor-containing fibulin-like extracellular matrix protein 2
1423488_at	2.651	0.0194	Mmd	monocyte to macrophage differentiation-associated
1422190_at	2.65	0.036	C5r1	complement component 5, receptor 1
1424250_a_at	2.646	0.0114	Arhgef3	Rho guanine nucleotide exchange factor (GEF) 3
1425896_a_at	2.642	0.0172	Fbn1	fibrillin 1
1424307_at	2.635	0.00291	Arhgap1	Rho GTPase activating protein 1
1450472_s_at	2.635	0.00852	Smad3	MAD homolog 3 (Drosophila)
1422494_s_at	2.629	0.0412	4932702G04Rik	RIKEN cDNA 4932702G04 gene
1418540_a_at	2.626	0.0304	Ptpre	protein tyrosine phosphatase, receptor type, E
1418675_at	2.624	0.0471	Osmr	oncostatin M receptor
AFFX-b-ActinMur/M12481_5_at	2.623	0.0117	Actb
1427611_at	2.61	0.0276	Ghrhr	growth hormone releasing hormone receptor
1450459_at	2.609	0.0255	2010106G01Rik	RIKEN cDNA 2010106G01 gene
1431335_a_at	2.607	0.0498	Wfdc1	unnamed protein product; PROSTATE STROMAL PROTEIN PS20 (SPTR|Q9ESH5, evidence: FASTY, 93.8%ID, 98.5%length, match=621) putative; Mus musculus adult male colon cDNA, RIKEN full-length enriched library, clone:9030625A11 product:PROSTATE STROMAL PROTEIN PS20, full insert sequence.
1438422_at	2.6	0.0145	Lrrc20	BB143476 RIKEN full-length enriched, adult female vagina Mus musculus cDNA clone 9930021A09 3', mRNA sequence.
1450650_at	2.589	0.00685	Myo10	myosin X
1416407_at	2.584	0.00303	Pea15	phosphoprotein enriched in astrocytes 15
1417534_at	2.581	0.0224	Itgb5	integrin beta 5
1426431_at	2.577	0.0101	Jag2	AV264681 RIKEN full-length enriched, adult male testis (DH10B) Mus musculus cDNA clone 4930502C11 3' similar to Y14331 Mus musculus partial mRNA for jagged2 protein, clone MB16, mRNA sequence.
1430447_a_at	2.575	0.0423	Lair1	DNA segment, Chr 7, Brigham & Women's Genetics 0421 expressed
1422078_at	2.573	0.0338	Akt3	thymoma viral proto-oncogene 3
1424354_at	2.567	0.0172	1110007F12Rik	RIKEN cDNA 1110007F12 gene
1423996_a_at	2.566	0.02	Il4ra	interleukin 4 receptor, alpha
1436986_at	2.554	0.0229	Sntb2	syntrophin, basic 2
1420664_s_at	2.549	0.0479	Procr	protein C receptor, endothelial
1453426_a_at	2.543	0.0223	Wdfy1	WD repeat and FYVE domain containing 1
1423586_at	2.539	0.0475	Axl	AXL receptor tyrosine kinase
1450629_at	2.539	0.0424	D15Ertd366e	DNA segment, Chr 15, ERATO Doi 366, expressed
1424523_at	2.536	0.0103	Elmo1	engulfment and cell motility 1, ced-12 homolog (C. elegans)
1425274_at	2.536	0.00978	Asph	aspartate-beta-hydroxylase
1418446_at	2.532	0.0446	Slc16a2	solute carrier family 16 (monocarboxylic acid transporters), member 2
1420887_a_at	2.526	0.0209	Bcl2l1	Bcl2-like
1416666_at	2.523	0.0146	Serpine2	serine (or cysteine) proteinase inhibitor, clade E, member 2
1448406_at	2.52	0.00173	Cri1	CREBBP/EP300 inhibitory protein 1
1421462_a_at	2.519	0.00389	Lepre1	leprecan 1
1416130_at	2.518	0.00621	Prnp	prion protein
1420448_at	2.517	0.0372	4930539I12Rik	RIKEN cDNA 4930539I12 gene
1427695_a_at	2.517	0.0451	Pou2f1	POU domain, class 2, transcription factor 1
1424826_s_at	2.503	0.00615	Mtss1	metastasis suppressor 1
1420896_at	2.501	0.0128	Snap23	synaptosomal-associated protein 23
1424268_at	2.501	0.0438	Smox	spermine oxidase
1422215_at	2.499	0.0425	4930542C12Rik	RIKEN cDNA 4930542C12 gene
1416505_at	2.494	0.0419	Nr4a1	nuclear receptor subfamily 4, group A, member 1
1421465_at	2.494	0.0365	Wnt2b	wingless related MMTV integration site 2b
1417400_at	2.492	0.00793	Rai14	retinoic acid induced 14
1419292_at	2.487	0.0401	9530081K03Rik	RIKEN cDNA 9530081K03 gene
1425696_at	2.48	0.0398	A930031O08Rik	RIKEN cDNA A930031O08 gene
1453724_a_at	2.48	0.0324	Serpinf1	Mus musculus 11 days embryo whole body cDNA, RIKEN full-length enriched library, clone:2700051P09 product:serine (or cysteine) proteinase inhibitor, clade F (alpha-2 antiplasmin, pigment epithelium derived factor). member 1, full insert sequence.
1423049_a_at	2.479	0.00503	Tpm1	tropomyosin 1, alpha
1423569_at	2.478	0.0469	Gatm	glycine amidinotransferase (L-arginine:glycine amidinotransferase)
1421290_at	2.474	0.0402	Hspb7	602834725F1 NCI_CGAP_Co24 Mus musculus cDNA clone IMAGE:4989198 5', mRNA sequence.
1449519_at	2.459	0.0146	Gadd45a	growth arrest and DNA-damage-inducible 45 alpha
1450270_at	2.454	0.0327	Pcdhb11	protocadherin beta 11
1452752_at	2.447	0.00228	Lepre1	leprecan 1
1423597_at	2.446	0.0453	Atp8a1	ATPase, aminophospholipid transporter (APLT), class I, type 8A, member 1
1420025_s_at	2.445	0.00522	D6Ertd245e	expressed sequence C79663
1432647_at	2.443	0.011	Egfr	epidermal growth factor receptor
1423407_a_at	2.438	0.0485	Fbln2	fibulin 2
1421241_at	2.433	0.0169	Ngfr	nerve growth factor receptor (TNFR superfamily, member 16)
1423756_s_at	2.433	0.0266	Igfbp4	insulin-like growth factor binding protein 4
1420523_at	2.432	0.0343	2610529H08Rik	RIKEN cDNA 2610529H08 gene
1448239_at	2.43	0.0326	Hmox1	heme oxygenase (decycling) 1
1423790_at	2.428	0.000475	Dap	death-associated protein
1451372_a_at	2.419	0.0458	Art1	ADP-ribosyltransferase 1
1418373_at	2.413	0.0494	Pgam2	phosphoglycerate mutase 2
1426975_at	2.412	0.0169	4632413K17Rik	RIKEN cDNA 4632413K17 gene
1417045_at	2.411	0.0033	Bid	BH3 interacting domain death agonist
1452508_x_at	2.404	0.0084	2610009E16Rik	RIKEN cDNA 2610009E16 gene
1448416_at	2.403	0.0232	Mglap	matrix gamma-carboxyglutamate (gla) protein
1423162_s_at	2.4	0.0107	Spred1	sprouty protein with EVH-1 domain 1, related sequence
1417350_at	2.398	0.0164	Pldn	pallidin
1448233_at	2.398	0.0116	Prnp	prion protein
1434547_at	2.385	0.0315	Cpd	carboxypeptidase D
1421843_at	2.382	0.0069	Il1rap	interleukin 1 receptor accessory protein
1460302_at	2.381	0.0254	Thbs1	thrombospondin 1
1422544_at	2.378	0.00112	Myo10	myosin X
1430692_a_at	2.364	0.0332	Sel1h	Sel1 (suppressor of lin-12) 1 homolog (C. elegans)
1449598_at	2.363	0.0363		Transcribed sequences
1431721_a_at	2.361	0.0475	Proz	protein Z, vitamin K-dependent plasma glycoprotein
1417662_at	2.358	0.00685	Elk3	ELK3, member of ETS oncogene family
1421026_at	2.354	0.0288	Gna12	guanine nucleotide binding protein, alpha 12
1452145_at	2.349	0.0406	H6pd	hexose-6-phosphate dehydrogenase (glucose 1-dehydrogenase)
1423161_s_at	2.342	0.00726	Spred1	sprouty protein with EVH-1 domain 1, related sequence
1426245_s_at	2.329	0.0204	Mapre2	microtubule-associated protein, RP/EB family, member 2
1450308_a_at	2.325	0.0125	Xrn1	5'-3' exoribonuclease 1
1442941_at	2.321	0.00235	C77027	Transcribed sequences
1423757_x_at	2.312	0.0397	Igfbp4	insulin-like growth factor binding protein 4
1419012_at	2.309	0.0356	Zfpm2	zinc finger protein, multitype 2
1460285_at	2.309	0.0149	Itga9	integrin alpha 9
1419667_at	2.304	0.0277	Sgcb	sarcoglycan, beta (dystrophin-associated glycoprotein)
1416221_at	2.298	0.0474	Fstl1	follistatin-like 1
1419640_at	2.298	0.046	Purb	purine rich element binding protein B
1452504_s_at	2.295	0.00893	Ctbs	chitobiase, di-N-acetyl-
1449049_at	2.291	0.023	Tlr1	toll-like receptor 1
1450534_x_at	2.289	0.0447	H2-K1	histocompatibility 2, Q region locus 1
1417533_a_at	2.287	0.0348	Itgb5	integrin beta 5
1450499_at	2.285	0.0386	Sca1	spinocerebellar ataxia 1 homolog (human)
1450378_at	2.284	0.0363	Tapbp	TAP binding protein
1421705_at	2.283	0.0195	Scn3a	sodium channel, voltage-gated, type III, alpha polypeptide
1417500_a_at	2.281	0.0119	Tgm2	transglutaminase 2, C polypeptide
1436952_at	2.278	0.00837	Bteb1	basic transcription element binding protein 1
1459546_s_at	2.277	0.00115	Enpp1	ectonucleotide pyrophosphatase/phosphodiesterase 1
1423959_at	2.276	0.0178	AV047578	expressed sequence AV047578
1424573_at	2.275	0.0185	4432412D15Rik	RIKEN cDNA 3110020O18 gene
1420405_at	2.273	0.0223	Slco1a4	solute carrier organic anion transporter family, member 1a4
1427937_at	2.273	0.0482	2610030H06Rik	RIKEN cDNA 2610030H06 gene
1417123_at	2.271	0.00483	Vav3	vav 3 oncogene
1449268_at	2.262	0.0024	Gfpt1	glutamine fructose-6-phosphate transaminase 1
1431691_a_at	2.259	0.0349	1700093E07Rik	RIKEN cDNA 1700093E07 gene
1448605_at	2.256	0.0158	Rhoc	ras homolog gene family, member C
1420926_at	2.255	0.0305	Arx	BB322201 RIKEN full-length enriched, adult male adrenal gland Mus musculus cDNA clone B330013H10 3', mRNA sequence.
1421331_at	2.255	0.0344	Hs3st3b	heparan sulfate (glucosamine) 3-O-sulfotransferase 3B
1437112_at	2.253	0.0043	Pld1	phospholipase D1
1425850_a_at	2.25	0.000851	Nek6	NIMA (never in mitosis gene a)-related expressed kinase 6
1449401_at	2.249	0.0446	C1qg	complement component 1, q subcomponent, gamma polypeptide
1425610_s_at	2.246	0.0407	Galnt2	UDP-N-acetyl-alpha-D-galactosamine:polypeptide N-acetylgalactosaminyltransferase 2
1427287_s_at	2.246	0.02	Itpr5	inositol 1,4,5-triphosphate receptor 5
1425932_a_at	2.245	0.00367	Cugbp1	CUG triplet repeat, RNA binding protein 1
1449087_at	2.243	0.0168	Rnf141	ring finger protein 141
1416950_at	2.242	0.00867	Tnfaip8	tumor necrosis factor, alpha-induced protein 8
1448632_at	2.241	0.0389	Psmb10	proteasome (prosome, macropain) subunit, beta type 10
AFFX-b-ActinMur/M12481_M_at	2.238	0.00885	Actb
1428107_at	2.235	0.0166	Sh3bgrl	SH3-binding domain glutamic acid-rich protein like
1418350_at	2.231	0.0269	Dtr	diphtheria toxin receptor
1431655_a_at	2.229	0.00683	2610037M15Rik	RIKEN cDNA 2610037M15 gene
1454048_a_at	2.229	0.0362	4931408A02Rik	RIKEN cDNA 4931408A02 gene
1425547_a_at	2.228	0.032	1200014P03Rik	RIKEN cDNA 1200014P03 gene
1426768_at	2.228	0.0437	1700060H10Rik	RIKEN cDNA 1700060H10 gene
1450454_at	2.227	0.0103	Tor3a	torsin family 3, member A
1416994_at	2.224	0.0156	Ttc1	tetratricopeptide repeat domain 1
1425639_at	2.222	0.0451	Centa2	centaurin, alpha 2
1417392_a_at	2.221	0.00811	Slc7a7	solute carrier family 7 (cationic amino acid transporter, y+ system), member 7
1419416_a_at	2.216	0.0306	Rarg	retinoic acid receptor, gamma
1425107_a_at	2.215	0.0216	Lifr	leukemia inhibitory factor receptor
1449551_at	2.214	0.0357	Myo1c	myosin IC
1456195_x_at	2.207	0.0338	Itgb5	BB543979 RIKEN full-length enriched, 0 day neonate eyeball Mus musculus cDNA clone E130214B14 3' similar to AF043257 Mus musculus beta5B integrin mRNA, mRNA sequence.
1422603_at	2.206	0.0386	Rnase4	RIKEN cDNA C730049F20 gene
1417133_at	2.203	0.0397	Pmp22	peripheral myelin protein
1417790_at	2.194	0.00456	Dok1	downstream of tyrosine kinase 1
1417752_at	2.178	0.0409	Coro1c	coronin, actin binding protein 1C
1450213_at	2.171	0.0304	Pde7b	phosphodiesterase 7B
1431781_at	2.167	0.00225	Ypel1	unnamed protein product; peptidylprolyl isomerase (cyclophilin)-like 2 (MGD|MGI:1913303, GB|NM_023249, evidence: BLASTN, 99%, match=831) putative; Mus musculus adult male testis cDNA, RIKEN full-length enriched library, clone:1700016N17 product:peptidylprolyl isomerase (cyclophilin)-like 2, full insert sequence.
1422018_at	2.165	0.0214	Hivep2	human immunodeficiency virus type I enhancer binding protein 2
1437396_at	2.158	0.00884	C530025K05Rik	RIKEN cDNA C530025K05 gene
1450115_at	2.158	0.0258	Gnaq	guanine nucleotide binding protein, alpha q polypeptide
1452633_s_at	2.158	0.00287	5530400K14Rik	expressed sequence C79663
1422311_a_at	2.156	0.00745	Polr2a	polymerase (RNA) II (DNA directed) polypeptide A
1415936_at	2.153	0.0476	Bcar3	breast cancer anti-estrogen resistance 3
1450010_at	2.146	0.0354	Hsd17b12	hydroxysteroid (17-beta) dehydrogenase 12
1452632_at	2.145	0.0076	5530400K14Rik	expressed sequence C79663
1460345_at	2.145	0.00496	2610208M17Rik	RIKEN cDNA 2610208M17 gene
1455089_at	2.142	0.00374	Gng12	guanine nucleotide binding protein (G protein), gamma 12
1426440_at	2.14	0.0357	Dhrs7	dehydrogenase/reductase (SDR family) member 7
1448139_at	2.139	0.0436	Mlc1	megalencephalic leukoencephalopathy with subcortical cysts 1 homolog (human)
1460293_at	2.137	0.039	Freq	AU079041 Sugano mouse brain mncb Mus musculus cDNA clone MNCb-3757 5', mRNA sequence.
1436750_a_at	2.136	0.0335	Oxct1	3-oxoacid CoA transferase
1417015_at	2.135	0.0491	Rassf3	Ras association (RalGDS/AF-6) domain family 3
1417063_at	2.135	0.0339	C1qb	complement component 1, q subcomponent, beta polypeptide
1423231_at	2.132	0.05	Nrgn	neurogranin
1449527_at	2.132	0.00773	Pcdhb7	protocadherin beta 7
1422082_a_at	2.129	0.0247	Nfya	nuclear transcription factor-Y alpha
1452045_at	2.129	0.0292	Zfp281	Adult male diencephalon cDNA, RIKEN full-length enriched library, clone:9330157H23 product:inferred: Mus musculus, Similar to zinc finger protein 281, clone MGC:7737 IMAGE:3498439, mRNA, complete cds, full insert sequence
1426485_at	2.127	0.0499	Ubxd2	UBX domain containing 2
1460388_at	2.126	0.0344	4632408A20Rik	RIKEN cDNA 4632408A20 gene
1417381_at	2.125	0.0191	C1qa	complement component 1, q subcomponent, alpha polypeptide
1423058_at	2.124	0.0188	Capza2	capping protein (actin filament) muscle Z-line, alpha 2
1451985_at	2.122	0.0448	Lrrk1	expressed sequence AW319595
1449840_at	2.121	0.0349	Sntb2	603274893F1 NCI_CGAP_Mam3 Mus musculus cDNA clone IMAGE:5315422 5', mRNA sequence.
1420684_at	2.114	0.0115	Acox3	acyl-Coenzyme A oxidase 3, pristanoyl
1422101_at	2.114	0.0412	Tnfrsf23	tumor necrosis factor receptor superfamily, member 23
1418620_at	2.112	0.0482	Phox2a	paired-like homeobox 2a
1423885_at	2.108	0.0181	Lamc1	laminin, gamma 1
1426098_a_at	2.108	0.0225	Cast	calpastatin
1450767_at	2.107	0.0163	Nedd9	neural precursor cell expressed, developmentally down-regulated gene 9
1426908_at	2.105	0.0174	Galnt7	UDP-N-acetyl-alpha-D-galactosamine: polypeptide N-acetylgalactosaminyltransferase 7
1417225_at	2.103	0.0121	Arl6ip5	ADP-ribosylation factor-like 6 interacting protein 5
1450843_a_at	2.103	0.0144	Serpinh1	serine (or cysteine) proteinase inhibitor, clade H, member 1
1422959_s_at	2.102	0.02	Zfp313	zinc finger protein 313
1451544_at	2.098	0.0466	Tapbpl	similar to hypothetical protein FLJ10143
1417279_at	2.097	0.0416	Itpr1	inositol 1,4,5-triphosphate receptor 1
1425997_a_at	2.093	0.028	Pign	phosphatidylinositol glycan, class N
1455900_x_at	2.09	0.0161	Tgm2	BB041811 RIKEN full-length enriched, 13 days embryo male testis Mus musculus cDNA clone 6030458C10 3' similar to M55154 Mouse transglutaminase (TGase) mRNA, mRNA sequence.
1417033_at	2.088	0.0402	Ube2g2	ubiquitin-conjugating enzyme E2G 2
1417366_s_at	2.088	0.0104	Calm1	calmodulin 1
1419244_a_at	2.087	0.0278	Rab14	AV339290 RIKEN full-length enriched, adult male olfactory bulb Mus musculus cDNA clone 6430503H11 3' similar to AF052113 Homo sapiens clone 23675, mRNA sequence.
1419259_at	2.086	0.00708	Rsu1	Ras suppressor protein 1
1448851_a_at	2.086	0.0492	Dnajc5	DnaJ (Hsp40) homolog, subfamily C, member 5
1460237_at	2.086	0.00886	Trim8	tripartite motif protein 8
1419573_a_at	2.084	0.0429	Lgals1	lectin, galactose binding, soluble 1
1435394_s_at	2.074	0.0211	Rhoc	ras homolog gene family, member C
1436917_s_at	2.073	0.0259	Gpsm1	BB491018 RIKEN full-length enriched, 13 days embryo stomach Mus musculus cDNA clone D530019B07 3', mRNA sequence.
1451007_at	2.071	0.0231	Cnnm2	cyclin M2
1421090_at	2.07	0.0353	Epb4.1l1	erythrocyte protein band 4.1-like 1
1424157_at	2.068	0.0222	Ehd2	EH-domain containing 2
1425739_at	2.068	0.0144	Pld1	phospholipase D1
1424468_s_at	2.066	0.0137	D330037A14Rik	RIKEN cDNA D330037A14 gene
1450919_at	2.066	0.0158	Mpp1	membrane protein, palmitoylated
1423551_at	2.063	0.0207	Cdh13	cadherin 13
1450080_at	2.061	0.0224	2900027G03Rik	RIKEN cDNA 2900027G03 gene
1417220_at	2.06	0.00248	Fah	fumarylacetoacetate hydrolase
1448797_at	2.059	0.026	Elk3	ELK3, member of ETS oncogene family
1417785_at	2.057	0.039	Pla1a	phospholipase A1 member A
1425410_at	2.056	0.00681	1810034M08Rik	RIKEN cDNA 1810034M08 gene
1449032_at	2.041	0.0256	Prlpm	prolactin-like protein M
1416363_at	2.04	0.0168	Fkbp4	FK506 binding protein 4
1416780_at	2.032	0.0038	Pfkm	phosphofructokinase, muscle
1424177_at	2.032	0.0313	1110001E17Rik	RIKEN cDNA 1110001E17 gene
1418895_at	2.031	0.0149	Scap2	src family associated phosphoprotein 2
1451319_at	2.03	0.00998	Senp1	SUMO1/sentrin specific protease 1
1456133_x_at	2.03	0.0372	Itgb5	BB543646 RIKEN full-length enriched, 0 day neonate eyeball Mus musculus cDNA clone E130211M19 3' similar to AF043257 Mus musculus beta5B integrin mRNA, mRNA sequence.
1449874_at	2.026	0.0485	Ly96	lymphocyte antigen 96
1423399_a_at	2.023	0.00201	Yaf2	YY1 associated factor 2
1453367_a_at	2.023	0.0268	6330583M11Rik	BB178770 RIKEN full-length enriched, adult male hypothalamus Mus musculus cDNA clone A230075M17 3', mRNA sequence.
1424675_at	2.019	0.0348	Slc39a6	solute carrier family 39 (metal ion transporter), member 6
1426306_a_at	2.011	0.04	Maged2	melanoma antigen, family D, 2
1452191_at	2.01	0.0402	2510048K03Rik	RIKEN cDNA 2510048K03 gene
1415976_a_at	2.009	0.0144	Carhsp1	calcium regulated heat stable protein 1
1424129_at	2.008	0.0398	1200003O06Rik	RIKEN cDNA 1200003O06 gene
1451908_a_at	2.008	0.0249	Sec14l1	SEC14-like 1 (S. cerevisiae)
carcinoma< papillary
Gene name	Fold change (car/pap)	P-value	Common	Description
1456182_x_at	0.0122	0.0376		BB795191 RIKEN full-length enriched, embryo RCB-0549 Cle-H3 cDNA Mus musculus cDNA clone G431003N05 3', mRNA sequence.
1419473_a_at	0.0222	0.0126	Cck	cholecystokinin
1422694_at	0.0297	0.0159	Ttyh1	tweety homolog 1 (Drosophila)
1451510_s_at	0.0315	0.0375	E230009B14Rik	RIKEN cDNA E230009B14 gene
1433438_x_at	0.0357	0.0344	Mela	BB794642 RIKEN full-length enriched, embryo RCB-0549 Cle-H3 cDNA Mus musculus cDNA clone G431001E10 3', mRNA sequence.
1416967_at	0.0515	0.0276	Sox2	SRY-box containing gene 2
1422695_at	0.0582	0.047	Ttyh1	tweety homolog 1 (Drosophila)
1426617_a_at	0.0626	0.00449	Ttyh1	BB560071 RIKEN full-length enriched, 10 days neonate olfactory brain Mus musculus cDNA clone E530005K14 3', mRNA sequence.
1460236_at	0.0839	0.0178	2300002A13Rik	RIKEN cDNA 2300002A13 gene
1423286_at	0.0875	0.0138	Cbln1	cerebellin 1 precursor protein
1424306_at	0.0946	0.0296	Elovl4	elongation of very long chain fatty acids (FEN1/Elo2, SUR4/Elo3, yeast)-like 4
1419063_at	0.107	0.0136	Ugt8	UDP-glucuronosyltransferase 8
1449286_at	0.107	0.0151	Ntng1	netrin G1
1419241_a_at	0.114	0.00325	Aire	autoimmune regulator (autoimmune polyendocrinopathy candidiasis ectodermal dystrophy)
1448792_a_at	0.115	0.00413	Cyp2f2	cytochrome P450, family 2, subfamily f, polypeptide 2
1451635_at	0.116	0.0251	mOAT6-L	hypothetical protein D630002G06
1439373_x_at	0.117	0.00948	Wnt5b	wingless-related MMTV integration site 5B
1454061_at	0.122	0.00284	Gt(ROSA)26asSor	gene trap ROSA 26 antisense, Philippe Soriano
1419727_at	0.126	0.00179	Daf2	decay accelerating factor 2
1454974_at	0.128	0.0112	Ntn1	syntaxin 8
1456003_a_at	0.129	0.014	Slc1a4	solute carrier family 1 (glutamate/neutral amino acid transporter), member 4
1424938_at	0.133	0.013	Steap	six transmembrane epithelial antigen of the prostate
1422602_a_at	0.138	0.0416	Wnt5b	wingless-related MMTV integration site 5B
1455220_at	0.139	0.0176	Frat2	frequently rearranged in advanced T-cell lymphomas 2
1423550_at	0.14	0.0373	Slc1a4	solute carrier family 1 (glutamate/neutral amino acid transporter), member 4
1417985_at	0.142	0.0178	Nrarp	Notch-regulated ankyrin repeat protein
1417702_a_at	0.146	0.025	Hnmt	histamine N-methyltransferase
1419201_at	0.148	0.0278	2310015I08Rik	RIKEN cDNA 2310015I08 gene
1448789_at	0.15	0.0276	Aldh1a3	aldehyde dehydrogenase family 1, subfamily A3
1422815_at	0.155	0.0162	C9	complement component 9
1418735_at	0.159	0.000129	Krt2-4	keratin complex 2, basic, gene 4
1421165_at	0.159	0.00233	Mycbp	AV204697 RIKEN full-length enriched, adult male testis Mus musculus cDNA clone 1700056D02 3' similar to AB015858 Mus musculus mRNA for AMY-1, mRNA sequence.
1420719_at	0.165	0.0235	Tex15	testis expressed gene 15
1421058_at	0.168	0.0108	Adh7	alcohol dehydrogenase 7 (class IV), mu or sigma polypeptide
1418051_at	0.169	0.032	Ephb6	Eph receptor B6
1422504_at	0.171	0.0166	Glrb	glycine receptor, beta subunit
1449203_at	0.171	0.0364	Slco1a5	solute carrier organic anion transporter family, member 1a5
1423549_at	0.172	0.0418	Slc1a4	solute carrier family 1 (glutamate/neutral amino acid transporter), member 4
1422329_a_at	0.173	0.00272	Ntrk3	neurotrophic tyrosine kinase, receptor, type 3
1427484_at	0.175	0.0404	AU014748	0 day neonate cerebellum cDNA, RIKEN full-length enriched library, clone:C230032N07 product:hypothetical G-protein beta WD-40 repeats containing protein, full insert sequence
1417759_at	0.178	0.01	Pfpl	pore forming protein-like
1427284_a_at	0.18	0.023	Ttpa	tocopherol (alpha) transfer protein
1419991_at	0.181	0.00486		expressed sequence C76746
1426941_at	0.181	0.0396	D730046L02Rik	RIKEN cDNA D730046L02 gene
1448729_a_at	0.181	0.00623	2005-09-04	septin 4
1452004_at	0.181	0.0014	Calca	calcitonin/calcitonin-related polypeptide, alpha
1418037_at	0.183	0.000136	C4bp	complement component 4 binding protein
1426959_at	0.185	0.0355	Bdh	3-hydroxybutyrate dehydrogenase (heart, mitochondrial)
1425070_at	0.188	0.0114	Ntrk3	neurotrophic tyrosine kinase, receptor, type 3
1426294_at	0.189	0.0123	Hapln1	cartilage link protein 1
1420633_a_at	0.191	0.0387	Csng	casein gamma
1449178_at	0.191	0.0452	Pdlim3	PDZ and LIM domain 3
1423679_at	0.194	0.015	2810432L12Rik	RIKEN cDNA 2810432L12 gene
1427133_s_at	0.194	0.0424	Lrp2	low density lipoprotein receptor-related protein 2
1424847_at	0.195	0.0165	Nefh	neurofilament, heavy polypeptide
1419395_at	0.196	0.00195	Cach	cytosolic acetyl-CoA hydrolase
1421841_at	0.199	0.00103	Fgfr3	fibroblast growth factor receptor 3
1425375_at	0.201	0.0164	Tdpoz1	speckle-type POZ protein-like 1
1425233_at	0.205	0.00408	2210407C18Rik	RIKEN cDNA 2210407C18 gene
1452031_at	0.206	0.0391	Slc1a3	solute carrier family 1 (glial high affinity glutamate transporter), member 3
1450218_at	0.207	0.0483	Ccl28	chemokine (C-C motif) ligand 28
1422933_at	0.21	0.00209	Xlr5	X-linked lymphocyte-regulated 5
1420531_at	0.213	0.0361	Hsd3b4	hydroxysteroid dehydrogenase-5, delta<5>-3-beta
1425453_x_at	0.213	0.0181	Klra12	killer cell lectin-like receptor subfamily A, member 12
1422689_at	0.214	0.0218	4930547C10Rik	RIKEN cDNA 4930547C10 gene
1427198_at	0.219	0.0264	BC022960	cDNA sequence BC022960
1417896_at	0.221	0.00868	Tjp3	tight junction protein 3
1423640_at	0.221	0.0173	Synpr	synaptoporin
1419430_at	0.222	0.00292	Cyp26a1	cytochrome P450, family 26, subfamily a, polypeptide 1
1449290_at	0.222	0.0332	Dpysl5	dihydropyrimidinase-like 5
1423944_at	0.223	0.0124	Hpxn	hemopexin
1421317_x_at	0.224	0.0285	Myb	myeloblastosis oncogene
1425093_at	0.224	0.0241	P2rx3	purinergic receptor P2X, ligand-gated ion channel, 3
1425606_at	0.224	0.0441	Slc5a8	solute carrier family 5 (iodide transporter), member 8
1431429_a_at	0.224	0.0165	Arl4	ADP-ribosylation factor-like 4
1431981_at	0.225	0.00378	Hif1a	hypoxia inducible factor 1, alpha subunit
1424941_at	0.228	0.0164	BC016579	cDNA sequence, BC016579
1418634_at	0.229	0.0229	Notch1	Notch gene homolog 1 (Drosophila)
1419017_at	0.231	0.0145	Corin	low density lipoprotein receptor-related protein 4
1420257_at	0.231	0.00567		MRNA similar to ribosomal protein L7 (cDNA clone MGC:58373 IMAGE:6771135), complete cds
1424796_at	0.234	0.00347	1700054N08Rik	RIKEN cDNA 1700054N08 gene
1450550_at	0.236	0.0103	Il5	interleukin 5
1421418_a_at	0.246	0.0143	Psg19	pregnancy specific glycoprotein 19
1450336_at	0.246	0.0188	Nsccn1	non-selective cation channel 1
1448091_at	0.247	0.0405	D15Ertd50e	Transcribed sequences
1421444_at	0.248	0.0242	Pgr	progesterone receptor
1453986_at	0.249	0.00705	Lig3	ligase III, DNA, ATP-dependent
1417151_a_at	0.251	0.0107	Ntsr2	neurotensin receptor 2
1438373_at	0.251	0.0158	App	AV348729 RIKEN full-length enriched, adult male olfactory bulb Mus musculus cDNA clone 6430710O10 3' similar to X59379 Mouse mRNA for amyloid beta precursor (protease nexin II), mRNA sequence.
1460289_at	0.251	0.0202	Nrg3	neuregulin 3
1421195_at	0.252	0.043	Cckar	cholecystokinin A receptor
1449172_a_at	0.252	0.044	Lin7b	lin 7 homolog b (C. elegans)
1426960_a_at	0.255	0.0102	Fa2h	fatty acid 2-hydroxylase
1437459_x_at	0.255	0.0204	Slc25a19	AV338420 RIKEN full-length enriched, adult male olfactory bulb Mus musculus cDNA clone 6430409E08 3', mRNA sequence.
1427338_at	0.256	0.0091	LOC230872	rootletin
1451532_s_at	0.258	0.0234	Steap	six transmembrane epithelial antigen of the prostate
1449980_a_at	0.261	0.0181	Gabrd	gamma-aminobutyric acid (GABA-A) receptor, subunit delta
1456017_x_at	0.262	0.0238	Obox1	oocyte specific homeobox 1
1426079_at	0.265	0.0145	Cd3z	CD3 antigen, zeta polypeptide
1454504_at	0.265	0.0499	Kcnip1	Mus musculus adult male hippocampus cDNA, RIKEN full-length enriched library, clone:2900046L02 product:Kv channel-interacting protein 1, full insert sequence.
1434074_x_at	0.266	0.0462	Arf4	ADP-ribosylation factor 4
1434323_at	0.266	0.034	Eif3s3	eukaryotic translation initiation factor 3, subunit 3 (gamma)
1424395_at	0.267	0.000453	Asrgl1	asparaginase like 1
1452577_at	0.268	0.0358	Igh-VJ558	Clone L2MZB-13.5 immunoglobulin heavy chain variable region mRNA, partial cds
1417429_at	0.269	0.0438	Fmo1	flavin containing monooxygenase 1
1435978_at	0.271	0.0115	Gmppa	GDP-mannose pyrophosphorylase A
1435981_at	0.271	0.0278		0 day neonate thymus cDNA, RIKEN full-length enriched library, clone:A430017F18 product:unknown EST, full insert sequence
1426136_x_at	0.272	0.0173	Klra3	killer cell lectin-like receptor, subfamily A, member 8
1419134_at	0.273	0.0214	Rhbg	Rhesus blood group-associated B glycoprotein
1420601_at	0.275	0.023	Gcm1	glial cells missing homolog 1 (Drosophila)
1449482_at	0.276	0.0465	Hist3h2ba	histone 3, H2ba
1425254_at	0.277	0.0416	Foxn4	forkhead box N4
1460368_at	0.277	0.0325	Mpp4	membrane protein, palmitoylated 4 (MAGUK p55 subfamily member 4)
1420993_at	0.279	0.0256	B3gnt5	UDP-GlcNAc:betaGal beta-1,3-N-acetylglucosaminyltransferase 5
1421207_at	0.279	0.0118	Lif	leukemia inhibitory factor
1427372_at	0.282	0.00894	Cyp27b1	cytochrome P450, family 27, subfamily b, polypeptide 1
1426028_a_at	0.284	0.0337	Cit	citron
1455422_x_at	0.284	0.00512	2005-09-04	septin 4
1447964_at	0.285	0.0226	Ttl	tubulin tyrosine ligase
1449400_at	0.287	0.00907	1700007H16Rik	RIKEN cDNA 1700007H16 gene
1450236_at	0.288	0.0136	Foxo3	forkhead box O3
1416107_at	0.29	0.0247	Nsg2	neuron specific gene family member 2
1422244_at	0.29	0.0439	Pkdrej	polycystic kidney disease (polycystin) and REJ (sperm receptor for egg jelly, sea urchin homolog)-like
1416783_at	0.291	0.0275	Tac1	tachykinin 1
1427102_at	0.291	0.0425	Slfn4	schlafen 4
1450723_at	0.291	0.00574	Isl1	UI-M-DJ2-bwa-g-01-0-UI.s1 NIH_BMAP_DJ2 Mus musculus cDNA clone UI-M-DJ2-bwa-g-01-0-UI 3', mRNA sequence.
1430845_at	0.293	0.0303	2410018L13Rik	ES cells cDNA, RIKEN full-length enriched library, clone:2410018L13 product:weakly similar to HIPPOCALCIN-LIKE 1 [Mus musculus], full insert sequence
1420747_at	0.295	0.0367	Ppnr	transcription factor 7-like 2, T-cell specific, HMG-box
1425355_at	0.295	0.0347	BC018371	cDNA sequence BC018371
1451925_at	0.295	0.00693	Eda	ectodysplasin-A
1434553_at	0.299	0.0452	C730036B01Rik	RIKEN cDNA C730036B01 gene
1422122_at	0.301	0.0484	Fcer2a	Fc receptor, IgE, low affinity II, alpha polypeptide
1426502_s_at	0.303	0.0202	Gpt1	glutamic pyruvic transaminase 1, soluble
1419983_at	0.305	0.0238	D5Ertd689e	DNA segment, Chr 5, ERATO Doi 689, expressed
1422150_at	0.305	0.0303	Hmx3	H6 homeo box 3
1431417_at	0.305	0.0489	Jam2	unnamed protein product; junction cell adhesion molecule 2 (MGD|MGI:1933820, GB|NM_023844, evidence: BLASTN, 99%, match=1025) putative; Mus musculus ES cells cDNA, RIKEN full-length enriched library, clone:2410167M24 product:junction cell adhesion molecule 2, full insert sequence.
1459916_at	0.308	0.0289		Adult male aorta and vein cDNA, RIKEN full-length enriched library, clone:A530055P18 product:unknown EST, full insert sequence
1460374_at	0.308	0.0429	Adam2	a disintegrin and metalloprotease domain 2
1417022_at	0.31	0.000329	Slc7a3	solute carrier family 7 (cationic amino acid transporter, y+ system), member 3
1417594_at	0.31	0.025	Gkap42	cGMP-dependent protein kinase anchoring protein
1449486_at	0.312	0.0237	Ces1	carboxylesterase 1
1427795_s_at	0.313	0.0244		Clone IMAGE:6494162, mRNA
1451373_at	0.314	0.00493	AI313915	expressed sequence AI746432
1454005_at	0.316	0.00779	Fmo2	Mus musculus adult male tongue cDNA, RIKEN full-length enriched library, clone:2310008D08 product:flavin containing monooxygenase 2, full insert sequence.
1460360_at	0.316	0.0056	Asrgl1	asparaginase like 1
1420573_at	0.32	0.0472	Hoxd1	homeo box D1
1448054_at	0.32	0.00925	Ing4	inhibitor of growth family, member 4
1429207_at	0.321	0.0205	5730408K05Rik	RIKEN cDNA 5730408K05 gene
1416194_at	0.322	0.00401	Cyp4b1	cytochrome P450, family 4, subfamily b, polypeptide 1
1422478_a_at	0.322	0.0175	Acas2	acetyl-Coenzyme A synthetase 2 (ADP forming)
1418091_at	0.323	0.0388	Tcfcp2l1	transcription factor CP2-like 1
1451514_at	0.325	0.0244	Usp43	ubiquitin specific protease 43
1427638_at	0.328	0.0482	Zfp145	Similar to mPLZF(B)=promyelocytic leukemia zinc finger protein {alternatively spliced} (LOC235320), mRNA
1417848_at	0.329	0.043	Gig1	glucocorticoid induced gene 1
1425552_at	0.329	0.04	Hip1r	huntingtin interacting protein 1 related
1449524_at	0.33	0.0199	Eda	ectodysplasin-A
1451598_at	0.331	0.0487	Pax4	paired box gene 4
1451608_a_at	0.331	0.0473	1300010A20Rik	RIKEN cDNA 1300010A20 gene
1438219_at	0.332	0.0391	Pura	purine rich element binding protein A
1439506_at	0.332	0.0103		13 days embryo male testis cDNA, RIKEN full-length enriched library, clone:6030439E18 product:C11ORF9 homolog [Homo sapiens], full insert sequence
1451924_a_at	0.332	0.036	Edn1	endothelin 1
1460417_at	0.332	0.0412	AB041803	cDNA sequence AB041803
1419456_at	0.333	0.039	Dcxr	dicarbonyl L-xylulose reductase
1424744_at	0.333	0.0113	Sds	serine dehydratase
1439422_a_at	0.333	0.0254	1110035L05Rik	RIKEN cDNA 1110035L05 gene
1448134_at	0.333	0.0372	Pald	paladin
1448841_at	0.334	0.0108	Pfpl	pore forming protein-like
1419039_at	0.335	0.0276	Cyp2d22	cytochrome P450, family 2, subfamily d, polypeptide 22
1420872_at	0.335	0.036	Gucy1b3	guanylate cyclase 1, soluble, beta 3
1423071_x_at	0.336	0.00606	Itga6	CDNA clone MGC:73493 IMAGE:6813048, complete cds
1421987_at	0.339	0.042	Papss2	3'-phosphoadenosine 5'-phosphosulfate synthase 2
1418786_at	0.34	0.0341	Mapk8ip2	mitogen-activated protein kinase 8 interacting protein 2
1422479_at	0.34	0.0124	Acas2	acetyl-Coenzyme A synthetase 2 (ADP forming)
1450610_at	0.341	0.0225	Ucn	go_component: extracellular [goid 0005576] [evidence IEA]; go_component: extracellular space [goid 0005615] [evidence TAS] [pmid 12466851]; go_function: hormone activity [goid 0005179] [evidence IEA]; Mus musculus urocortin (Ucn), mRNA.
1451059_at	0.342	0.0497	4933409D10Rik	RIKEN cDNA 4933409D10 gene
1423854_a_at	0.343	0.028	Rasl11b	RIKEN cDNA 1190017B18 gene
1450397_at	0.344	0.0104	Mtap1b	RIKEN cDNA 5330431K02 gene
1437661_at	0.346	0.0403	AU021092	Similar to MGC45438 protein (LOC239691), mRNA
1424868_at	0.35	0.0061	Glyat	glycine-N-acyltransferase
1420379_at	0.352	0.0376	Slco1a1	solute carrier organic anion transporter family, member 1a1
1437541_at	0.353	0.0413	Mark4	MAP/microtubule affinity-regulating kinase 4
1423348_at	0.356	0.0217	Fzd8	frizzled homolog 8 (Drosophila)
1436409_at	0.356	0.0438	Cox8a	cytochrome c oxidase, subunit VIIIa
1417585_at	0.358	0.0108	Nup210	nucleoporin 210
1418065_at	0.358	0.0322	Rag2	recombination activating gene 2
1451712_at	0.359	0.038	8030411F24Rik	RIKEN cDNA 8030411F24 gene
1435559_at	0.363	0.00282	BC029719	myosin VI
1438696_at	0.363	0.0178	Edn3	endothelin 3
1452406_x_at	0.364	0.0136	Erdr1	DNA segment, Chr 14, Wayne State University 89, expressed
1418784_at	0.366	0.0238	Grik5	glutamate receptor, ionotropic, kainate 5 (gamma 2)
1436561_at	0.366	0.0094	Suv39h2	suppressor of variegation 3-9 homolog 2 (Drosophila)
1420600_at	0.367	0.0197	Tpo	thyroid peroxidase
1421544_at	0.368	0.0077	Dnahc11	dynein, axonemal, heavy chain 11
1424877_a_at	0.369	0.00341	Alad	aminolevulinate, delta-, dehydratase
1456206_at	0.369	0.0162	1810020C19Rik	RIKEN cDNA 1810020C19 gene
1449457_at	0.37	0.0328	Cach	cytosolic acetyl-CoA hydrolase
1449501_a_at	0.371	0.048	Gzmm	granzyme M (lymphocyte met-ase 1)
1421483_at	0.376	0.00954	Lhx4	LIM homeobox protein 4
1415829_at	0.378	0.0077	Lbr	lamin B receptor
1419807_at	0.382	0.0256	D4Ertd335e	Transcribed sequences
1422961_at	0.382	0.0396	Nat3	N-acetyltransferase 3
1453206_at	0.384	0.0423	Acad9	acyl-Coenzyme A dehydrogenase family, member 9
1419800_at	0.387	0.0339		Transcribed sequence with weak similarity to protein sp:P00722 (E. coli) BGAL_ECOLI Beta-galactosidase
1428528_at	0.387	0.0354	1110007L15Rik	RIKEN cDNA 1110007L15 gene
1421790_a_at	0.39	0.0273	Kcnab3	potassium voltage-gated channel, shaker-related subfamily, beta member 3
1442296_at	0.39	0.0358	2410118I19Rik	RIKEN cDNA 2410118I19 gene
1460229_at	0.39	0.0342	Stag3	stromal antigen 3
1425752_at	0.392	0.00585	BC014805	cDNA sequence BC014805
1426107_at	0.394	0.0368	BC012016	cDNA sequence BC012016
1417979_at	0.396	0.0158	Tnmd	tenomodulin
1422339_at	0.396	0.046	Gja3	gap junction membrane channel protein alpha 3
1424576_s_at	0.397	0.0379	BC034834	cDNA sequence BC034834
1422310_at	0.399	0.0306	Snn	stannin
1454946_at	0.401	0.0418	Mybl2	myeloblastosis oncogene-like 2
1420195_at	0.404	0.034		AV312182 RIKEN full-length enriched, adult male thymus Mus musculus cDNA clone 5830400M14 3', mRNA sequence.
1438367_x_at	0.404	0.0262	Ddr1	BB495385 RIKEN full-length enriched, 13 days embryo stomach Mus musculus cDNA clone D530048B15 3' similar to AF026259 Mus musculus receptor-like tyrosine kinase (Nep) mRNA, mRNA sequence.
1424879_at	0.405	0.0235	2810008P14Rik	RIKEN cDNA 2810008P14 gene
1448475_at	0.406	0.0383	Olfml3	RIKEN cDNA 2810002E22 gene
1421738_at	0.407	0.0397	Gabra2	gamma-aminobutyric acid (GABA-A) receptor, subunit alpha 2
1437849_x_at	0.407	0.0333	Armcx2	BB443695 RIKEN full-length enriched, 9 days embryo Mus musculus cDNA clone D030042D23 3', mRNA sequence.
1439200_x_at	0.407	0.0378	D14Wsu89e	DNA segment, Chr 14, Wayne State University 89, expressed
1422120_at	0.408	0.0262	Eaf2	ELL associated factor 2
1435716_x_at	0.408	0.0222	Snrpn	small nuclear ribonucleoprotein N
1427149_at	0.409	0.0267	Pepp3	phosphoinositol 3-phosphate-binding protein-3
1427215_at	0.412	0.0463	MGC37245	hypothetical protein MGC37245
1433733_a_at	0.412	0.0377	Cry1	cryptochrome 1 (photolyase-like)
1456388_at	0.414	0.0291	Atp11a	ATPase, class VI, type 11A
1459893_at	0.415	0.0247	C76472	Transcribed sequence with weak similarity to protein pir:S70642 (R.norvegicus) S70642 ubiquitin ligase Nedd4 - rat
1419517_at	0.416	0.0459	2900075G08Rik	RIKEN cDNA 2900075G08 gene
1428327_at	0.423	0.00323	2310001H13Rik	RIKEN cDNA 2310001H13 gene
1438608_at	0.424	0.0164	Tnni2	troponin I, skeletal, fast 2
1425244_a_at	0.425	0.00611	Theg	testicular haploid expressed gene
1423136_at	0.426	0.0398	Fgf1	fibroblast growth factor 1
1439516_at	0.426	0.000526	2610201A13Rik	10 days embryo whole body cDNA, RIKEN full-length enriched library, clone:2610201A13 product:unknown EST, full insert sequence
1451694_at	0.426	0.0451	4833441J24Rik	RIKEN cDNA 4833441J24 gene
1419520_at	0.427	0.0265	Cml4	camello-like 4
1420708_at	0.427	0.00391	Traip	TRAF-interacting protein
1424866_at	0.427	0.0107	Usp43	ubiquitin specific protease 43
1448684_at	0.427	0.0402	Ppp1r2	protein phosphatase 1, regulatory (inhibitor) subunit 2
1456385_x_at	0.427	0.0258	Ubxd3	AV260090 RIKEN full-length enriched, adult male testis (DH10B) Mus musculus cDNA clone 4930408L09 3', mRNA sequence.
1436357_at	0.428	0.0218		Transcribed sequence with moderate similarity to protein ref:NP_056991.1 (H.sapiens) leucine aminopeptidase [Homo sapiens]
1460613_x_at	0.428	0.0387	Gh	BB026315 RIKEN full-length enriched, adult male pituitary gland Mus musculus cDNA clone 5330432I06 3', mRNA sequence.
1451699_at	0.429	0.00552		Similar to development- and differentiation-enhancing factor 2; PYK2 C terminus-associated protein (LOC382683), mRNA
1427790_at	0.43	0.000685	Adam1a	a disintegrin and metalloproteinase domain 1a
1428117_x_at	0.43	0.0279	Tctex1	t-complex testis expressed 1
1435541_at	0.43	0.0325	Btc	betacellulin, epidermal growth factor family member
1427308_at	0.431	0.0461	C630028C02Rik	RIKEN cDNA C630028C02 gene
1438178_x_at	0.432	0.00121	Atad3a	RIKEN cDNA 2400004H09 gene
1450191_a_at	0.432	0.0231	Sox13	SRY-box containing gene 13
1428083_at	0.435	0.0112	2310043N10Rik	Adult male cecum cDNA, RIKEN full-length enriched library, clone:9130009H04 product:unknown EST, full insert sequence
1434309_at	0.435	0.0151	Fntb	farnesyltransferase, CAAX box, beta
1452613_at	0.436	0.0372	1500040F11Rik	RIKEN cDNA 1500040F11 gene
1420392_at	0.437	0.00518	4930522D07Rik	RIKEN cDNA 4930522D07 gene
1419325_at	0.438	0.0278	Nmu	neuromedin
1420142_s_at	0.438	0.00168	Pa2g4	proliferation-associated 2G4
1426869_at	0.438	0.0448	Boc	biregional cell adhesion molecule-related/down-regulated by oncogenes (Cdon) binding protein
1427263_at	0.439	0.01	Xist	0 day neonate thymus cDNA, RIKEN full-length enriched library, clone:A430022B11 product:inactive X specific transcripts, full insert sequence
1419076_a_at	0.442	0.0319	Brca2	breast cancer 2
1425137_a_at	0.444	0.0426	H2-D1	histocompatibility 2, Q region locus 10
1438571_at	0.445	0.00873	Bub1	budding uninhibited by benzimidazoles 1 homolog (S. cerevisiae)
1456541_x_at	0.449	0.00966	Atad3a	BB357220 RIKEN full-length enriched, adult male corpus striatum Mus musculus cDNA clone C030019H23 3', mRNA sequence.
1420223_at	0.451	0.0283		EST00587 Unequalized cDNA library from Ltk- cultured cells Mus musculus cDNA clone B0001C09 3', mRNA sequence.
1424396_a_at	0.451	0.0261	Asrgl1	asparaginase like 1
1422236_at	0.452	0.0187	4930560E09Rik
1447962_at	0.452	0.0183		mo50d09.x1 Life Tech mouse embryo 10 5dpc 10665016 Mus musculus cDNA clone IMAGE:557009 3', mRNA sequence.
1424087_at	0.454	0.0433	1810042K04Rik	RIKEN cDNA 1810042K04 gene
1436243_at	0.454	0.00279	1500032A09Rik	RIKEN cDNA 5830411K18 gene
1454639_x_at	0.454	0.0115	2210411K19Rik	ribosomal protein L41
1439964_at	0.455	0.0427	D8Bwg1414e	Transcribed sequences
1428467_at	0.456	0.00445	1190002A23Rik	mannan-binding lectin serine protease 2
1432075_a_at	0.458	0.0181	Tekt1	tektin 1
1450320_at	0.458	0.0454	4931432E15Rik	RIKEN cDNA 4931432E15 gene
1426892_at	0.459	0.0484	Utrn	utrophin
1427367_at	0.46	0.0434	BC026645	cDNA sequence BC026645
1433052_at	0.46	0.0387	Elavl2	Mus musculus 13 days embryo head cDNA, RIKEN full-length enriched library, clone:3110027D11 product:ELAV (embryonic lethal, abnormal vision, Drosophila)-like 2 (Hu antigen B), full insert sequence.
1425793_a_at	0.461	0.0339	Rorc	RAR-related orphan receptor gamma
1434930_at	0.461	4.08e-05	Tpcn1	two pore channel 1
1416997_a_at	0.464	0.0123	Hap1	huntingtin-associated protein 1
1424817_at	0.464	0.00342	4931426K16Rik	RIKEN cDNA 4931426K16 gene
1432431_s_at	0.464	0.0131	1110033L15Rik	RIKEN cDNA 1110033L15 gene
1437333_x_at	0.464	0.00628	Pycs	BB833010 RIKEN full-length enriched, mammary gland RCB-0527 Jyg-MC(B) cDNA Mus musculus cDNA clone G930024K19 3', mRNA sequence.
1450559_at	0.464	0.0301	5730559C18Rik
1436965_at	0.465	0.0142	Emilin3	lipin 3
1426980_s_at	0.467	0.0228	E130012A19Rik	RIKEN cDNA E130012A19 gene
1449926_at	0.467	0.0263	Tnfsf7	tumor necrosis factor (ligand) superfamily, member 7
1434118_at	0.468	0.0128	0610009K11Rik	RIKEN cDNA 0610009K11 gene
1419167_at	0.469	0.0259	Upa	uterine-specific proline-rich acidic protein
1450575_at	0.47	0.0437	Chrm4	synonyms: M4, Chrm-4; AChR M4; muscarinic acetylcholine receptor 4; go_component: membrane [goid 0016020] [evidence IEA]; go_component: integral to membrane [goid 0016021] [evidence TAS] [pmid 12466851]; go_function: G-protein coupled receptor activity [goid 0004930] [evidence IEA]; go_function: ion channel activity [goid 0005216] [evidence IEA]; go_function: rhodopsin-like receptor activity [goi…
1422217_a_at	0.473	0.0103	Cyp1a1	cytochrome P450, family 1, subfamily a, polypeptide 1
1436908_at	0.473	0.00672	Pcm1	pericentriolar material 1
1454149_a_at	0.473	0.00471	Ccnl2	cyclin L2
1424555_at	0.474	0.00827	9430015G10Rik	RIKEN cDNA 9430015G10 gene
1437325_x_at	0.475	0.00415	Pycs	pyrroline-5-carboxylate synthetase (glutamate gamma-semialdehyde synthetase)
1455092_at	0.477	0.0167	Zfp207	zinc finger protein 207
1427216_at	0.478	0.00542	Lmtn	uw40e09.x1 Soares_thymus_2NbMT Mus musculus cDNA clone IMAGE:3419176 3', mRNA sequence.
1428510_at	0.478	0.00292	Lphn1	latrophilin 1
1422536_at	0.479	0.0422	Tnni3	troponin I, cardiac
1425742_a_at	0.479	0.049	Tgfb1i4	transforming growth factor beta 1 induced transcript 4
1456055_x_at	0.479	0.00539	Pold1	polymerase (DNA directed), delta 1, catalytic subunit
1425000_s_at	0.48	0.0377	5430407P10Rik	RIKEN cDNA 5430407P10 gene
1417600_at	0.481	0.0159	Slc15a2	solute carrier family 15 (H+/peptide transporter), member 2
1428280_at	0.481	0.00199	Fip1l1	RIKEN cDNA 1300019H17 gene
1450707_at	0.481	0.0133	Doc2g	double C2, gamma
1455696_a_at	0.481	0.0056	Prpf4b	PRP4 pre-mRNA processing factor 4 homolog B (yeast)
1437566_at	0.482	0.0123	BC003262	cDNA sequence BC003262
1455179_at	0.482	0.00781	1110068J02Rik	18-day embryo whole body cDNA, RIKEN full-length enriched library, clone:1110068J02 product:unknown EST, full insert sequence
1433706_a_at	0.483	0.005	AW742319	expressed sequence AW742319
1435630_s_at	0.483	0.0124	Acat2	AV148646 Mus musculus C57BL/6J 10-11 day embryo Mus musculus cDNA clone 2810480N06, mRNA sequence.
1450854_at	0.483	0.0126	Pa2g4	proliferation-associated 2G4
1424854_at	0.484	0.00349	Hist1h4i	histone 1, H4i
1439369_x_at	0.484	0.0217	Slc9a3r2	AV002797 Mus musculus C57BL/6J kidney Mus musculus cDNA clone 0610020H24, mRNA sequence.
1423124_x_at	0.485	0.00753	Rad54l	RAD54 like (S. cerevisiae)
1448531_at	0.485	0.000637	Lmnb2	lamin B2
1459885_s_at	0.487	0.0194	D13Ertd332e	cytochrome c oxidase, subunit VIIc
1424223_at	0.488	0.0383	1700020C11Rik	RIKEN cDNA 1700020C11 gene
1428529_at	0.489	0.0241	2810026P18Rik	RIKEN cDNA 2810026P18 gene
1419620_at	0.491	0.0411	Pttg1	pituitary tumor-transforming 1
1422811_at	0.491	0.0379	Slc27a1	solute carrier family 27 (fatty acid transporter), member 1
1424037_at	0.491	0.0418	Itpka	inositol 1,4,5-trisphosphate 3-kinase A
1438115_a_at	0.491	0.00135	Slc9a3r1	BB805362 RIKEN full-length enriched, adult male gall bladder Mus musculus cDNA clone G630068J09 3', mRNA sequence.
1423061_at	0.492	0.00794	Arvcf	armadillo repeat gene deleted in velo-cardio-facial syndrome
1425311_at	0.493	0.0347	4930432F04Rik	RIKEN cDNA 4930432F04 gene
1459900_at	0.493	0.0168	C79468	Transcribed sequences
1419702_at	0.494	0.031	Taf1a	TATA box binding protein (Tbp)-associated factor, RNA polymerase I, A
1451700_a_at	0.494	0.0413	1110007L15Rik	RIKEN cDNA 1110007L15 gene
1416746_at	0.495	0.00683	H2afx	H2A histone family, member X
1425163_at	0.497	0.0456	LOC224833	hypothetical protein BC006605
1429428_at	0.499	0.0456	Tcf7l2	transcription factor 7-like 2, T-cell specific, HMG-box

## Sheet: Sheet D.
GO classification: List of genes comprising the cellular component analysis.
Nuclear chromosome (GO:0000228)
Gene name	Fold change (car/pap)	Common	Description
1455136_at	14.32	Atp1a2	UI-M-BG0-aht-a-04-0-UI.s1 NIH_BMAP_MSC Mus musculus cDNA clone UI-M-BG0-aht-a-04-0-UI 3', mRNA sequence.
1452308_a_at	12.37	Atp1a2	ATPase, Na+/K+ transporting, alpha 2 polypeptide
1434893_at	9.146	Atp1a2	UI-M-BG0-aht-a-04-0-UI.s1 NIH_BMAP_MSC Mus musculus cDNA clone UI-M-BG0-aht-a-04-0-UI 3', mRNA sequence.
1429761_at	6.921	Rtn1	reticulon 1
1420039_s_at	5.465	D15Ertd417e	DNA segment, Chr 15, ERATO Doi 417, expressed
1423066_at	2.767	Dnmt3a	BB795491 RIKEN full-length enriched, Nullipotent stem cell CRL-2070 NE cDNA Mus musculus cDNA clone G431005F03 3', mRNA sequence.
1416746_at	0.495	H2afx	H2A histone family, member X
1424854_at	0.484	Hist1h4i	histone 1, H4i
1455696_a_at	0.481	Prpf4b	PRP4 pre-mRNA processing factor 4 homolog B (yeast)
1436561_at	0.366	Suv39h2	suppressor of variegation 3-9 homolog 2 (Drosophila)
1449482_at	0.276	Hist3h2ba	histone 3, H2ba
Nucleoplasm (GO:0005654)
Gene name	Fold change (car/pap)	Common	Description
1422607_at	11.55	Etv1	ets variant gene 1
1423232_at	9.902	Etv4	ets variant gene 4 (E1A enhancer binding protein, E1AF)
1422195_s_at	9.505	Tbx14	T-box 15
1448926_at	7.866	Hoxa5	homeo box A5
1418782_at	7.298	Rxrg	retinoid X receptor gamma
1421679_a_at	6.176	Cdkn1a	cyclin-dependent kinase inhibitor 1A (P21)
1427354_at	5.766	Hoxa4	homeo box A4
1420039_s_at	5.465	D15Ertd417e	DNA segment, Chr 15, ERATO Doi 417, expressed
1418494_at	5.096	Ebf2	early B-cell factor 2
1418876_at	5.011	Foxd1	forkhead box D1
1420565_at	4.782	Hoxa1	homeo box A1
1421285_at	4.384	Pik3ap1	phosphoinositide-3-kinase adaptor protein 1
1452027_a_at	4.249	Trp63	transformation related protein 63
1420669_at	3.942	Arnt2	aryl hydrocarbon receptor nuclear translocator 2
1430545_at	3.841	AA545217	expressed sequence AA545217
1448747_at	3.763	Fbxo32	F-box only protein 32
1425549_at	3.648	Psen1	presenilin 1
1430335_a_at	3.61	Pax3	unnamed protein product; paired box gene 3 (MGD|MGI:97487, GB|NM_008781, evidence: BLASTN, 99%, match=2347) putative; Mus musculus 11 days embryo whole body cDNA, RIKEN full-length enriched library, clone:2700066P22 product:paired box gene 3, full insert sequence.
1451629_at	3.597	Lbh	limb-bud and heart
1426938_at	3.492	Nova1	neuro-oncological ventral antigen 1
1417522_at	3.438	Fbxo32	F-box only protein 32
1419250_a_at	3.432	Pftk1	PFTAIRE protein kinase 1
1418513_at	3.273	Stk3	serine/threonine kinase 3 (Ste20, yeast homolog)
1425463_at	3.209	Gata6	GATA binding protein 6
1420653_at	3.059	Tgfb1	transforming growth factor, beta 1
1422164_at	2.982	Pou3f4	POU domain, class 3, transcription factor 4
1420530_at	2.91	Neud4	neuronal d4 domain family member
1427605_at	2.9	Hoxb3	homeo box B3
1419602_at	2.8	Hoxa2	homeo box A2
1434745_at	2.796	Ccnd2	cyclin D2
1423066_at	2.767	Dnmt3a	BB795491 RIKEN full-length enriched, Nullipotent stem cell CRL-2070 NE cDNA Mus musculus cDNA clone G431005F03 3', mRNA sequence.
1422239_at	2.764	Hoxd13	homeo box D13
1416041_at	2.758	Sgk	serum/glucocorticoid regulated kinase
1428838_a_at	2.741	Dck	deoxycytidine kinase
1459211_at	2.708	Gli2	GLI-Kruppel family member GLI2
1419247_at	2.681	Rgs2	regulator of G-protein signaling 2
1450472_s_at	2.635	Smad3	MAD homolog 3 (Drosophila)
1448406_at	2.52	Cri1	CREBBP/EP300 inhibitory protein 1
1421462_a_at	2.519	Lepre1	leprecan 1
1420448_at	2.517	4930539I12Rik	RIKEN cDNA 4930539I12 gene
1427695_a_at	2.517	Pou2f1	POU domain, class 2, transcription factor 1
1424268_at	2.501	Smox	spermine oxidase
1416505_at	2.494	Nr4a1	nuclear receptor subfamily 4, group A, member 1
1449519_at	2.459	Gadd45a	growth arrest and DNA-damage-inducible 45 alpha
1452752_at	2.447	Lepre1	leprecan 1
1417662_at	2.358	Elk3	ELK3, member of ETS oncogene family
1450308_a_at	2.325	Xrn1	5'-3' exoribonuclease 1
1419012_at	2.309	Zfpm2	zinc finger protein, multitype 2
1450499_at	2.285	Sca1	spinocerebellar ataxia 1 homolog (human)
1436952_at	2.278	Bteb1	basic transcription element binding protein 1
1420926_at	2.255	Arx	BB322201 RIKEN full-length enriched, adult male adrenal gland Mus musculus cDNA clone B330013H10 3', mRNA sequence.
1425932_a_at	2.245	Cugbp1	CUG triplet repeat, RNA binding protein 1
1419416_a_at	2.216	Rarg	retinoic acid receptor, gamma
1431781_at	2.167	Ypel1	unnamed protein product; peptidylprolyl isomerase (cyclophilin)-like 2 (MGD|MGI:1913303, GB|NM_023249, evidence: BLASTN, 99%, match=831) putative; Mus musculus adult male testis cDNA, RIKEN full-length enriched library, clone:1700016N17 product:peptidylprolyl isomerase (cyclophilin)-like 2, full insert sequence.
1422311_a_at	2.156	Polr2a	polymerase (RNA) II (DNA directed) polypeptide A
1422082_a_at	2.129	Nfya	nuclear transcription factor-Y alpha
1418620_at	2.112	Phox2a	paired-like homeobox 2a
1450767_at	2.107	Nedd9	neural precursor cell expressed, developmentally down-regulated gene 9
1422959_s_at	2.102	Zfp313	zinc finger protein 313
1460237_at	2.086	Trim8	tripartite motif protein 8
1417220_at	2.06	Fah	fumarylacetoacetate hydrolase
1448797_at	2.059	Elk3	ELK3, member of ETS oncogene family
1416363_at	2.04	Fkbp4	FK506 binding protein 4
1451319_at	2.03	Senp1	SUMO1/sentrin specific protease 1
1423399_a_at	2.023	Yaf2	YY1 associated factor 2
1429428_at	0.499	Tcf7l2	transcription factor 7-like 2, T-cell specific, HMG-box
1416746_at	0.495	H2afx	H2A histone family, member X
1423061_at	0.492	Arvcf	armadillo repeat gene deleted in velo-cardio-facial syndrome
1419620_at	0.491	Pttg1	pituitary tumor-transforming 1
1448531_at	0.485	Lmnb2	lamin B2
1450854_at	0.483	Pa2g4	proliferation-associated 2G4
1455696_a_at	0.481	Prpf4b	PRP4 pre-mRNA processing factor 4 homolog B (yeast)
1456055_x_at	0.479	Pold1	polymerase (DNA directed), delta 1, catalytic subunit
1425742_a_at	0.479	Tgfb1i4	transforming growth factor beta 1 induced transcript 4
1455092_at	0.477	Zfp207	zinc finger protein 207
1436965_at	0.465	Emilin3	lipin 3
1425793_a_at	0.461	Rorc	RAR-related orphan receptor gamma
1438571_at	0.445	Bub1	budding uninhibited by benzimidazoles 1 homolog (S. cerevisiae)
1419076_a_at	0.442	Brca2	breast cancer 2
1420142_s_at	0.438	Pa2g4	proliferation-associated 2G4
1450191_a_at	0.432	Sox13	SRY-box containing gene 13
1433733_a_at	0.412	Cry1	cryptochrome 1 (photolyase-like)
1435716_x_at	0.408	Snrpn	small nuclear ribonucleoprotein N
1422120_at	0.408	Eaf2	ELL associated factor 2
1454946_at	0.401	Mybl2	myeloblastosis oncogene-like 2
1460229_at	0.39	Stag3	stromal antigen 3
1421483_at	0.376	Lhx4	LIM homeobox protein 4
1436561_at	0.366	Suv39h2	suppressor of variegation 3-9 homolog 2 (Drosophila)
1417585_at	0.358	Nup210	nucleoporin 210
1418065_at	0.358	Rag2	recombination activating gene 2
1438219_at	0.332	Pura	purine rich element binding protein A
1451598_at	0.331	Pax4	paired box gene 4
1449524_at	0.33	Eda	ectodysplasin-A
1420573_at	0.32	Hoxd1	homeo box D1
1422150_at	0.305	Hmx3	H6 homeo box 3
1420747_at	0.295	Ppnr	transcription factor 7-like 2, T-cell specific, HMG-box
1451925_at	0.295	Eda	ectodysplasin-A
1450723_at	0.291	Isl1	UI-M-DJ2-bwa-g-01-0-UI.s1 NIH_BMAP_DJ2 Mus musculus cDNA clone UI-M-DJ2-bwa-g-01-0-UI 3', mRNA sequence.
1450236_at	0.288	Foxo3	forkhead box O3
1425254_at	0.277	Foxn4	forkhead box N4
1449482_at	0.276	Hist3h2ba	histone 3, H2ba
1420601_at	0.275	Gcm1	glial cells missing homolog 1 (Drosophila)
1456017_x_at	0.262	Obox1	oocyte specific homeobox 1
1453986_at	0.249	Lig3	ligase III, DNA, ATP-dependent
1421444_at	0.248	Pgr	progesterone receptor
1431981_at	0.225	Hif1a	hypoxia inducible factor 1, alpha subunit
1431429_a_at	0.224	Arl4	ADP-ribosylation factor-like 4
1421317_x_at	0.224	Myb	myeloblastosis oncogene
1421165_at	0.159	Mycbp	AV204697 RIKEN full-length enriched, adult male testis Mus musculus cDNA clone 1700056D02 3' similar to AB015858 Mus musculus mRNA for AMY-1, mRNA sequence.
1419241_a_at	0.114	Aire	autoimmune regulator (autoimmune polyendocrinopathy candidiasis ectodermal dystrophy)
1416967_at	0.0515	Sox2	SRY-box containing gene 2
Cytoplasmic vesicle (GO:0016023)
Gene name	Fold change (car/pap)	Common	Description
1421276_a_at	3.619	Dst	dystonin
1424755_at	3.185	Hip1	huntingtin interacting protein 1
1450247_a_at	2.82	Scamp5	secretory carrier membrane protein 5
1420896_at	2.501	Snap23	synaptosomal-associated protein 23
1432647_at	2.443	Egfr	epidermal growth factor receptor
1417350_at	2.398	Pldn	pallidin
1450707_at	0.481	Doc2g	double C2, gamma
1416997_a_at	0.464	Hap1	huntingtin-associated protein 1
1423640_at	0.221	Synpr	synaptoporin
Cytoskeleton (GO:0005856)
Gene name	Fold change (car/pap)	Common	Description
1419606_a_at	9.049	Tnnt1	troponin T1, skeletal, slow
1417645_at	8.054	Sspn	sarcospan
1448394_at	7.155	Myl2	myosin, light polypeptide 2, regulatory, cardiac, slow
1417012_at	6.366	Sdc2	syndecan 2
1450813_a_at	6.273	Tnni1	troponin I, skeletal, slow 1
1449996_a_at	5.573	Tpm3	tropomyosin 3, gamma
1427769_x_at	4.879	Myl3	myosin, light polypeptide 3, alkali; ventricular, skeletal, slow
1427735_a_at	4.421	Acta1	actin, alpha 1, skeletal muscle
1450379_at	4.227	Msn	moesin
1427485_at	4.212	Lmod1	leiomodin 1 (smooth muscle)
1421411_at	4.117	Pstpip2	proline-serine-threonine phosphatase-interacting protein 2
1426755_at	4.024	Ckap4	BB312117 RIKEN full-length enriched, adult male corpora quadrigemina Mus musculus cDNA clone B230331K02 3' similar to X69910 H.sapiens p63 mRNA for transmembrane protein, mRNA sequence.
1452651_a_at	3.751	Myl1	myosin, light polypeptide 1, alkali; atrial, embryonic
1421276_a_at	3.619	Dst	dystonin
1417011_at	3.429	Sdc2	syndecan 2
1449577_x_at	3.34	Tpm2	tropomyosin 2, beta
1449997_at	3.247	Tpm3	tropomyosin 3, gamma
1436954_at	3.208	Waspip	Wiskott-Aldrich syndrome protein interacting protein
1423626_at	3.197	Dst	dystonin
1420371_at	3.096	Sntb2	603274893F1 NCI_CGAP_Mam3 Mus musculus cDNA clone IMAGE:5315422 5', mRNA sequence.
1448545_at	2.812	Sdc2	syndecan 2
1425028_a_at	2.689	Tpm2	tropomyosin 2, beta
AFFX-b-ActinMur/M12481_5_at	2.623	Actb
1450650_at	2.589	Myo10	myosin X
1436986_at	2.554	Sntb2	syntrophin, basic 2
1450629_at	2.539	D15Ertd366e	DNA segment, Chr 15, ERATO Doi 366, expressed
1424523_at	2.536	Elmo1	engulfment and cell motility 1, ced-12 homolog (C. elegans)
1424826_s_at	2.503	Mtss1	metastasis suppressor 1
1423049_a_at	2.479	Tpm1	tropomyosin 1, alpha
1421290_at	2.474	Hspb7	602834725F1 NCI_CGAP_Co24 Mus musculus cDNA clone IMAGE:4989198 5', mRNA sequence.
1432647_at	2.443	Egfr	epidermal growth factor receptor
1422544_at	2.378	Myo10	myosin X
1419667_at	2.304	Sgcb	sarcoglycan, beta (dystrophin-associated glycoprotein)
AFFX-b-ActinMur/M12481_M_at	2.238	Actb
1449551_at	2.214	Myo1c	myosin IC
1417752_at	2.178	Coro1c	coronin, actin binding protein 1C
1423058_at	2.124	Capza2	capping protein (actin filament) muscle Z-line, alpha 2
1449840_at	2.121	Sntb2	603274893F1 NCI_CGAP_Mam3 Mus musculus cDNA clone IMAGE:5315422 5', mRNA sequence.
1450767_at	2.107	Nedd9	neural precursor cell expressed, developmentally down-regulated gene 9
1421090_at	2.07	Epb4.1l1	erythrocyte protein band 4.1-like 1
1423061_at	0.492	Arvcf	armadillo repeat gene deleted in velo-cardio-facial syndrome
1422536_at	0.479	Tnni3	troponin I, cardiac
1426892_at	0.459	Utrn	utrophin
1432075_a_at	0.458	Tekt1	tektin 1
1436243_at	0.454	1500032A09Rik	RIKEN cDNA 5830411K18 gene
1438608_at	0.424	Tnni2	troponin I, skeletal, fast 2
1435559_at	0.363	BC029719	myosin VI
1425552_at	0.329	Hip1r	huntingtin interacting protein 1 related
1424847_at	0.195	Nefh	neurofilament, heavy polypeptide
1449178_at	0.191	Pdlim3	PDZ and LIM domain 3
1418735_at	0.159	Krt2-4	keratin complex 2, basic, gene 4
Cytosol (GO:0005829)
Gene name	Fold change (car/pap)	Common	Description
1451452_a_at	5.521	Rgs16	regulator of G-protein signaling 16
1420860_at	4.841	Itga9	integrin alpha 9
1449502_at	4.706	Dazl	deleted in azoospermia-like
1424581_at	4.574	AW240854	expressed sequence AW240854
1421285_at	4.384	Pik3ap1	phosphoinositide-3-kinase adaptor protein 1
1450501_at	4.341	Itga2	integrin alpha 2
1421276_a_at	3.619	Dst	dystonin
1448560_at	3.587	Bid	BH3 interacting domain death agonist
1427170_at	3.57	2410072D24Rik	RIKEN cDNA 2410072D24 gene
1426615_s_at	3.303	Ndrg4	N-myc downstream regulated 4
1437732_at	3.22	Omt2a	oocyte maturation, alpha
1424755_at	3.185	Hip1	huntingtin interacting protein 1
1436188_a_at	3.174	Ndrg4	N-myc downstream regulated 4
1418438_at	3.1	Fabp2	fatty acid binding protein 2, intestinal
1422167_at	3.02	Sema5a	sema domain, seven thrombospondin repeats (type 1 and type 1-like), transmembrane domain (TM) and short cytoplasmic domain, (semaphorin) 5A
1426004_a_at	2.956	Tgm2	transglutaminase 2, C polypeptide
1422184_a_at	2.862	Ak1	adenylate kinase 1
1421198_at	2.72	Itgav	integrin alpha V
1448160_at	2.666	Lcp1	lymphocyte cytosolic protein 1
AFFX-b-ActinMur/M12481_5_at	2.623	Actb
1416407_at	2.584	Pea15	phosphoprotein enriched in astrocytes 15
1424523_at	2.536	Elmo1	engulfment and cell motility 1, ced-12 homolog (C. elegans)
1421462_a_at	2.519	Lepre1	leprecan 1
1424826_s_at	2.503	Mtss1	metastasis suppressor 1
1452752_at	2.447	Lepre1	leprecan 1
1417045_at	2.411	Bid	BH3 interacting domain death agonist
1460285_at	2.309	Itga9	integrin alpha 9
1419012_at	2.309	Zfpm2	zinc finger protein, multitype 2
1417500_a_at	2.281	Tgm2	transglutaminase 2, C polypeptide
1417123_at	2.271	Vav3	vav 3 oncogene
1449268_at	2.262	Gfpt1	glutamine fructose-6-phosphate transaminase 1
1425932_a_at	2.245	Cugbp1	CUG triplet repeat, RNA binding protein 1
1448632_at	2.241	Psmb10	proteasome (prosome, macropain) subunit, beta type 10
AFFX-b-ActinMur/M12481_M_at	2.238	Actb
1460388_at	2.126	4632408A20Rik	RIKEN cDNA 4632408A20 gene
1417033_at	2.088	Ube2g2	ubiquitin-conjugating enzyme E2G 2
1417366_s_at	2.088	Calm1	calmodulin 1
1418895_at	2.031	Scap2	src family associated phosphoprotein 2
1453367_a_at	2.023	6330583M11Rik	BB178770 RIKEN full-length enriched, adult male hypothalamus Mus musculus cDNA clone A230075M17 3', mRNA sequence.
1423061_at	0.492	Arvcf	armadillo repeat gene deleted in velo-cardio-facial syndrome
1419620_at	0.491	Pttg1	pituitary tumor-transforming 1
1416997_a_at	0.464	Hap1	huntingtin-associated protein 1
1419076_a_at	0.442	Brca2	breast cancer 2
1428117_x_at	0.43	Tctex1	t-complex testis expressed 1
1425244_a_at	0.425	Theg	testicular haploid expressed gene
1449457_at	0.37	Cach	cytosolic acetyl-CoA hydrolase
1422479_at	0.34	Acas2	acetyl-Coenzyme A synthetase 2 (ADP forming)
1419039_at	0.335	Cyp2d22	cytochrome P450, family 2, subfamily d, polypeptide 22
1420872_at	0.335	Gucy1b3	guanylate cyclase 1, soluble, beta 3
1422478_a_at	0.322	Acas2	acetyl-Coenzyme A synthetase 2 (ADP forming)
1450236_at	0.288	Foxo3	forkhead box O3
1434074_x_at	0.266	Arf4	ADP-ribosylation factor 4
1420257_at	0.231		MRNA similar to ribosomal protein L7 (cDNA clone MGC:58373 IMAGE:6771135), complete cds
1449290_at	0.222	Dpysl5	dihydropyrimidinase-like 5
1450218_at	0.207	Ccl28	chemokine (C-C motif) ligand 28
1419395_at	0.196	Cach	cytosolic acetyl-CoA hydrolase
1427284_a_at	0.18	Ttpa	tocopherol (alpha) transfer protein
1421165_at	0.159	Mycbp	AV204697 RIKEN full-length enriched, adult male testis Mus musculus cDNA clone 1700056D02 3' similar to AB015858 Mus musculus mRNA for AMY-1, mRNA sequence.
1419241_a_at	0.114	Aire	autoimmune regulator (autoimmune polyendocrinopathy candidiasis ectodermal dystrophy)
1416967_at	0.0515	Sox2	SRY-box containing gene 2
Endoplasmic reticulum (GO:0005783)
Gene name	Fold change (car/pap)	Common	Description
1426562_a_at	7.102	Olfm1	olfactomedin 1
1429761_at	6.921	Rtn1	reticulon 1
1425549_at	3.648	Psen1	presenilin 1
1419056_at	3.118	Rtn2	reticulon 2 (Z-band associated protein)
1430634_a_at	2.929	Pfkp	BB076574 RIKEN full-length enriched, adult male diencephalon Mus musculus cDNA clone 9330125N24 3' similar to Y19008 Mus musculus mRNA for ATP:D-fructose 6-phosphate 1-phosphotransferase, mRNA sequence.
1417871_at	2.805	Hsd17b7	hydroxysteroid (17-beta) dehydrogenase 7
1421462_a_at	2.519	Lepre1	leprecan 1
1416130_at	2.518	Prnp	prion protein
1452752_at	2.447	Lepre1	leprecan 1
1448233_at	2.398	Prnp	prion protein
1450378_at	2.284	Tapbp	TAP binding protein
1437112_at	2.253	Pld1	phospholipase D1
1450843_a_at	2.103	Serpinh1	serine (or cysteine) proteinase inhibitor, clade H, member 1
1417279_at	2.097	Itpr1	inositol 1,4,5-triphosphate receptor 1
1417033_at	2.088	Ube2g2	ubiquitin-conjugating enzyme E2G 2
1425739_at	2.068	Pld1	phospholipase D1
1424675_at	2.019	Slc39a6	solute carrier family 39 (metal ion transporter), member 6
1422217_a_at	0.473	Cyp1a1	cytochrome P450, family 1, subfamily a, polypeptide 1
1419520_at	0.427	Cml4	camello-like 4
1419039_at	0.335	Cyp2d22	cytochrome P450, family 2, subfamily d, polypeptide 22
1449524_at	0.33	Eda	ectodysplasin-A
1416194_at	0.322	Cyp4b1	cytochrome P450, family 4, subfamily b, polypeptide 1
1451925_at	0.295	Eda	ectodysplasin-A
1419430_at	0.222	Cyp26a1	cytochrome P450, family 26, subfamily a, polypeptide 1
1420531_at	0.213	Hsd3b4	hydroxysteroid dehydrogenase-5, delta<5>-3-beta
1448792_a_at	0.115	Cyp2f2	cytochrome P450, family 2, subfamily f, polypeptide 2
1424306_at	0.0946	Elovl4	elongation of very long chain fatty acids (FEN1/Elo2, SUR4/Elo3, yeast)-like 4
Golgi apparatus (GO:0005794)
Gene name	Fold change (car/pap)	Common	Description
1460241_a_at	59.24	Siat9	sialyltransferase 9 (CMP-NeuAc:lactosylceramide alpha-2,3-sialyltransferase)
1451843_a_at	7.562	Ggta1	glycoprotein galactosyltransferase alpha 1, 3
1423228_at	4.065	B4galt6	UDP-Gal:betaGlcNAc beta 1,4-galactosyltransferase, polypeptide 6
1418075_at	4.048	Siat7d	sialyltransferase 7 ((alpha-N-acetylneuraminyl 2,3-betagalactosyl-1,3)-N-acetyl galactosaminide alpha-2,6-sialyltransferase) D
1450834_at	3.991	Fut4	fucosyltransferase 4
1460329_at	3.787	B4galt6	UDP-Gal:betaGlcNAc beta 1,4-galactosyltransferase, polypeptide 6
1421890_at	3.755	Siat5	sialyltransferase 5
1418774_a_at	3.678	Atp7a	ATPase, Cu++ transporting, alpha polypeptide
1425549_at	3.648	Psen1	presenilin 1
1449198_a_at	3.629	Siat9	sialyltransferase 9 (CMP-NeuAc:lactosylceramide alpha-2,3-sialyltransferase)
1421789_s_at	3.254	Arf3	ADP-ribosylation factor 3
1448941_at	3.198	B4galt2	UDP-Gal:betaGlcNAc beta 1,4- galactosyltransferase, polypeptide 2
1424755_at	3.185	Hip1	huntingtin interacting protein 1
1418483_a_at	2.979	Ggta1	glycoprotein galactosyltransferase alpha 1, 3
1450913_at	2.942	B4galt6	UDP-Gal:betaGlcNAc beta 1,4-galactosyltransferase, polypeptide 6
1449538_a_at	2.773	Gcnt1	glucosaminyl (N-acetyl) transferase 1, core 2
1418074_at	2.769	Siat7d	sialyltransferase 7 ((alpha-N-acetylneuraminyl 2,3-betagalactosyl-1,3)-N-acetyl galactosaminide alpha-2,6-sialyltransferase) D
1416130_at	2.518	Prnp	prion protein
1420896_at	2.501	Snap23	synaptosomal-associated protein 23
1448233_at	2.398	Prnp	prion protein
1437112_at	2.253	Pld1	phospholipase D1
1425610_s_at	2.246	Galnt2	UDP-N-acetyl-alpha-D-galactosamine:polypeptide N-acetylgalactosaminyltransferase 2
1425739_at	2.068	Pld1	phospholipase D1
1428117_x_at	0.43	Tctex1	t-complex testis expressed 1
1419520_at	0.427	Cml4	camello-like 4
1417594_at	0.31	Gkap42	cGMP-dependent protein kinase anchoring protein
1416107_at	0.29	Nsg2	neuron specific gene family member 2
1434074_x_at	0.266	Arf4	ADP-ribosylation factor 4
Microtubule organizing center (GO:0005815)
Gene name	Fold change (car/pap)	Common	Description
1418876_at	5.011	Foxd1	forkhead box D1
1451990_at	4.527	Mapre2	microtubule-associated protein, RP/EB family, member 2
1426244_at	3.322	Mapre2	microtubule-associated protein, RP/EB family, member 2
1425463_at	3.209	Gata6	GATA binding protein 6
1416431_at	2.73	2310057H16Rik	RIKEN cDNA 2310057H16 gene
1426245_s_at	2.329	Mapre2	microtubule-associated protein, RP/EB family, member 2
1425547_a_at	2.228	1200014P03Rik	RIKEN cDNA 1200014P03 gene
1416997_a_at	0.464	Hap1	huntingtin-associated protein 1
1432075_a_at	0.458	Tekt1	tektin 1
1428117_x_at	0.43	Tctex1	t-complex testis expressed 1
1421544_at	0.368	Dnahc11	dynein, axonemal, heavy chain 11
1437541_at	0.353	Mark4	MAP/microtubule affinity-regulating kinase 4
1450397_at	0.344	Mtap1b	RIKEN cDNA 5330431K02 gene
Extracellular (GO:0005576)
Gene name	Fold change (car/pap)	Common	Description
1416025_at	24.17	Fgg	fibrinogen, gamma polypeptide
1416676_at	13.03	Kng1	histidine-rich glycoprotein
1419697_at	9.632	Cxcl11	chemokine (C-X-C motif) ligand 11
1420764_at	9.296	Scrg1	scrapie responsive gene 1
1417634_at	7.102	Sod3	superoxide dismutase 3, extracellular
1426562_a_at	7.102	Olfm1	olfactomedin 1
1422053_at	6.336	Inhba	inhibin beta-A
1418063_at	6.325	Kera	keratocan
1421365_at	5.575	Fst	follistatin
1421991_a_at	5.345	Igfbp4	insulin-like growth factor binding protein 4
1431362_a_at	5.242	Smoc2	unnamed protein product; putative secreted modular calcium binding protein 2 (MGD|MGI:1929881, GB|NM_022315, evidence: BLASTN, 99%, match=2775); Mus musculus adult male testis cDNA, RIKEN full-length enriched library, clone:1700056C05 product:secreted modular calcium binding protein 2, full insert sequence.
1449965_at	4.996	Mcpt8	mast cell protease 8
1450380_at	4.7	AU040950	expressed sequence AU040950
1450996_at	4.44	Fshb	unnamed protein product; follicle stimulating hormone beta (MGD|MGI:95582, GB|NM_008045, evidence: BLASTN, 100%, match=454) putative; Mus musculus 8 days embryo whole body cDNA, RIKEN full-length enriched library, clone:5730420N04 product:follicle stimulating hormone beta, full insert sequence.
1421815_at	4.363	AU040950	expressed sequence AU040950
1418418_a_at	4.237	Prlpc1	prolactin-like protein C 1
1451882_a_at	4.198	Fgf8	fibroblast growth factor 8
1448532_at	4.112	Prlpc2	prolactin-like protein C 2
1450085_at	4.056	Angptl2	602356479F1 NCI_CGAP_Mam1 Mus musculus cDNA clone IMAGE:4485306 5', mRNA sequence.
1450687_at	3.976	Igf2bp3	insulin-like growth factor 2, binding protein 3
1419673_at	3.827	Spock1	sparc/osteonectin, cwcv and kazal-like domains proteoglycan 1
1417789_at	3.807	Ccl11	small chemokine (C-C motif) ligand 11
1427256_at	3.425	Cspg2	chondroitin sulfate proteoglycan 2
1448186_at	3.304	Pnliprp2	pancreatic lipase-related protein 2
1416114_at	3.252	Sparcl1	SPARC-like 1 (mast9, hevin)
1421002_at	3.161	Angptl2	602356479F1 NCI_CGAP_Mam1 Mus musculus cDNA clone IMAGE:4485306 5', mRNA sequence.
1426246_at	3.139	Pros1	protein S (alpha)
1431834_a_at	3.126	Emilin1	elastin microfibril interfacer 1
1420653_at	3.059	Tgfb1	transforming growth factor, beta 1
1421992_a_at	3.034	Igfbp4	insulin-like growth factor binding protein 4
1451119_a_at	2.99	Fbln1	fibulin 1
1456323_at	2.951	Pofut1	protein O-fucosyltransferase 1
1430332_a_at	2.879	Gus	beta-glucuronidase
1437804_at	2.857	Igfbp7	insulin-like growth factor binding protein 7
1450377_at	2.816	Thbs1	thrombospondin 1
1450424_a_at	2.739	Il18bp	interleukin 18 binding protein
1450745_at	2.676	C1galt1	core 1 UDP-galactose:N-acetylgalactosamine-alpha-R beta 1,3-galactosyltransferase
1425896_a_at	2.642	Fbn1	fibrillin 1
1431335_a_at	2.607	Wfdc1	unnamed protein product; PROSTATE STROMAL PROTEIN PS20 (SPTR|Q9ESH5, evidence: FASTY, 93.8%ID, 98.5%length, match=621) putative; Mus musculus adult male colon cDNA, RIKEN full-length enriched library, clone:9030625A11 product:PROSTATE STROMAL PROTEIN PS20, full insert sequence.
1416666_at	2.523	Serpine2	serine (or cysteine) proteinase inhibitor, clade E, member 2
1421465_at	2.494	Wnt2b	wingless related MMTV integration site 2b
1419292_at	2.487	9530081K03Rik	RIKEN cDNA 9530081K03 gene
1453724_a_at	2.48	Serpinf1	Mus musculus 11 days embryo whole body cDNA, RIKEN full-length enriched library, clone:2700051P09 product:serine (or cysteine) proteinase inhibitor, clade F (alpha-2 antiplasmin, pigment epithelium derived factor). member 1, full insert sequence.
1423407_a_at	2.438	Fbln2	fibulin 2
1423756_s_at	2.433	Igfbp4	insulin-like growth factor binding protein 4
1423790_at	2.428	Dap	death-associated protein
1448416_at	2.403	Mglap	matrix gamma-carboxyglutamate (gla) protein
1460302_at	2.381	Thbs1	thrombospondin 1
1431721_a_at	2.361	Proz	protein Z, vitamin K-dependent plasma glycoprotein
1423757_x_at	2.312	Igfbp4	insulin-like growth factor binding protein 4
1416221_at	2.298	Fstl1	follistatin-like 1
1452504_s_at	2.295	Ctbs	chitobiase, di-N-acetyl-
1449268_at	2.262	Gfpt1	glutamine fructose-6-phosphate transaminase 1
1449401_at	2.249	C1qg	complement component 1, q subcomponent, gamma polypeptide
1450454_at	2.227	Tor3a	torsin family 3, member A
1436750_a_at	2.136	Oxct1	3-oxoacid CoA transferase
1417063_at	2.135	C1qb	complement component 1, q subcomponent, beta polypeptide
1426485_at	2.127	Ubxd2	UBX domain containing 2
1417381_at	2.125	C1qa	complement component 1, q subcomponent, alpha polypeptide
1450843_a_at	2.103	Serpinh1	serine (or cysteine) proteinase inhibitor, clade H, member 1
1419573_a_at	2.084	Lgals1	lectin, galactose binding, soluble 1
1417785_at	2.057	Pla1a	phospholipase A1 member A
1449032_at	2.041	Prlpm	prolactin-like protein M
1422811_at	0.491	Slc27a1	solute carrier family 27 (fatty acid transporter), member 1
1428510_at	0.478	Lphn1	latrophilin 1
1419167_at	0.469	Upa	uterine-specific proline-rich acidic protein
1428467_at	0.456	1190002A23Rik	mannan-binding lectin serine protease 2
1419325_at	0.438	Nmu	neuromedin
1460613_x_at	0.428	Gh	BB026315 RIKEN full-length enriched, adult male pituitary gland Mus musculus cDNA clone 5330432I06 3', mRNA sequence.
1448475_at	0.406	Olfml3	RIKEN cDNA 2810002E22 gene
1449501_a_at	0.371	Gzmm	granzyme M (lymphocyte met-ase 1)
1438696_at	0.363	Edn3	endothelin 3
1451712_at	0.359	8030411F24Rik	RIKEN cDNA 8030411F24 gene
1450610_at	0.341	Ucn	go_component: extracellular [goid 0005576] [evidence IEA]; go_component: extracellular space [goid 0005615] [evidence TAS] [pmid 12466851]; go_function: hormone activity [goid 0005179] [evidence IEA]; Mus musculus urocortin (Ucn), mRNA.
1439422_a_at	0.333	1110035L05Rik	RIKEN cDNA 1110035L05 gene
1451924_a_at	0.332	Edn1	endothelin 1
1449486_at	0.312	Ces1	carboxylesterase 1
1417594_at	0.31	Gkap42	cGMP-dependent protein kinase anchoring protein
1416783_at	0.291	Tac1	tachykinin 1
1449400_at	0.287	1700007H16Rik	RIKEN cDNA 1700007H16 gene
1421207_at	0.279	Lif	leukemia inhibitory factor
1421418_a_at	0.246	Psg19	pregnancy specific glycoprotein 19
1450550_at	0.236	Il5	interleukin 5
1424941_at	0.228	BC016579	cDNA sequence, BC016579
1423944_at	0.223	Hpxn	hemopexin
1450218_at	0.207	Ccl28	chemokine (C-C motif) ligand 28
1425233_at	0.205	2210407C18Rik	RIKEN cDNA 2210407C18 gene
1420633_a_at	0.191	Csng	casein gamma
1426294_at	0.189	Hapln1	cartilage link protein 1
1452004_at	0.181	Calca	calcitonin/calcitonin-related polypeptide, alpha
1419201_at	0.148	2310015I08Rik	RIKEN cDNA 2310015I08 gene
1422602_a_at	0.138	Wnt5b	wingless-related MMTV integration site 5B
1439373_x_at	0.117	Wnt5b	wingless-related MMTV integration site 5B
1460236_at	0.0839	2300002A13Rik	RIKEN cDNA 2300002A13 gene
1419473_a_at	0.0222	Cck	cholecystokinin
Plasma membrane (GO:0005886)
Gene name	Fold change (car/pap)	Common	Description
1460241_a_at	59.24	Siat9	sialyltransferase 9 (CMP-NeuAc:lactosylceramide alpha-2,3-sialyltransferase)
1455136_at	14.32	Atp1a2	UI-M-BG0-aht-a-04-0-UI.s1 NIH_BMAP_MSC Mus musculus cDNA clone UI-M-BG0-aht-a-04-0-UI 3', mRNA sequence.
1427465_at	12.48	Atp1a2	ATPase, Na+/K+ transporting, alpha 2 polypeptide
1452308_a_at	12.37	Atp1a2	ATPase, Na+/K+ transporting, alpha 2 polypeptide
1434893_at	9.146	Atp1a2	UI-M-BG0-aht-a-04-0-UI.s1 NIH_BMAP_MSC Mus musculus cDNA clone UI-M-BG0-aht-a-04-0-UI 3', mRNA sequence.
1417645_at	8.054	Sspn	sarcospan
1451843_a_at	7.562	Ggta1	glycoprotein galactosyltransferase alpha 1, 3
1415857_at	7.125	Emb	embigin
1431530_a_at	7.015	Tm4sf9	Mus musculus adult male testis cDNA, RIKEN full-length enriched library, clone:4930505M03 product:transmembrane 4 superfamily member 9, full insert sequence.
1421187_at	6.807	Ccr2	chemokine (C-C) receptor 2
1452013_at	6.684	Atp10a	ATPase, class V, type 10A
1417012_at	6.366	Sdc2	syndecan 2
1450136_at	6.134	Cd38	CD38 antigen
1421778_at	5.856	V1rb2	vomeronasal 1, receptor B2
1450032_at	5.695	Slco2a1	solute carrier organic anion transporter family, member 2a1
1419098_at	5.677	Epb7.2	erythrocyte protein band 7.2
1450296_at	5.368	Klrb1a	killer cell lectin-like receptor subfamily B member 1A
1439418_x_at	4.868	1200015A22Rik	BB005317 RIKEN full-length enriched, 10 day neonate skin Mus musculus cDNA clone 4732465N17 3', mRNA sequence.
1424178_at	4.837	1110001E17Rik	RIKEN cDNA 1110001E17 gene
1415856_at	4.719	Emb	embigin
1419748_at	4.686	Abcd2	ATP-binding cassette, sub-family D (ALD), member 2
1421285_at	4.384	Pik3ap1	phosphoinositide-3-kinase adaptor protein 1
1417611_at	4.346	Pr1	protein distantly related to to the gamma subunit family
1425714_a_at	4.297	4921501M20Rik	RIKEN cDNA 4921501M20 gene
1450379_at	4.227	Msn	moesin
1423228_at	4.065	B4galt6	UDP-Gal:betaGlcNAc beta 1,4-galactosyltransferase, polypeptide 6
1427529_at	4.037	Fzd9	frizzled homolog 9 (Drosophila)
1426755_at	4.024	Ckap4	BB312117 RIKEN full-length enriched, adult male corpora quadrigemina Mus musculus cDNA clone B230331K02 3' similar to X69910 H.sapiens p63 mRNA for transmembrane protein, mRNA sequence.
1420913_at	4.009	Slco2a1	solute carrier organic anion transporter family, member 2a1
1450834_at	3.991	Fut4	fucosyltransferase 4
1421349_x_at	3.964	1500001H12Rik	RIKEN cDNA 1500001H12 gene
1449341_a_at	3.896	Epb7.2	erythrocyte protein band 7.2
1417327_at	3.794	Cav2	caveolin 2
1460329_at	3.787	B4galt6	UDP-Gal:betaGlcNAc beta 1,4-galactosyltransferase, polypeptide 6
1422259_a_at	3.767	Ccr5	chemokine (C-C motif) receptor 5
1421890_at	3.755	Siat5	sialyltransferase 5
1418774_a_at	3.678	Atp7a	ATPase, Cu++ transporting, alpha polypeptide
1425549_at	3.648	Psen1	presenilin 1
1419099_x_at	3.647	Epb7.2	erythrocyte protein band 7.2
1449198_a_at	3.629	Siat9	sialyltransferase 9 (CMP-NeuAc:lactosylceramide alpha-2,3-sialyltransferase)
1450627_at	3.492	ank	progressive ankylosis
1431724_a_at	3.445	P2ry12	purinergic receptor P2Y, G-protein coupled 12
1417011_at	3.429	Sdc2	syndecan 2
1425440_x_at	3.392	1010001P06Rik	RIKEN cDNA 1010001P06 gene
1423614_at	3.382	E430036I04Rik	BB329408 RIKEN full-length enriched, 4 days neonate thymus Mus musculus cDNA clone B630007B09 3', mRNA sequence.
1423179_at	3.339	Kcnb1	potassium voltage gated channel, Shab-related subfamily, member 1
1426191_a_at	3.326	Bcl2l1	Bcl2-like
1450020_at	3.318	Cx3cr1	chemokine (C-X3-C) receptor 1
1420959_at	3.31	Asph	aspartate-beta-hydroxylase
1418911_s_at	3.29	Acsl4	fatty acid-Coenzyme A ligase, long chain 4
1450505_a_at	3.202	1810015C04Rik	RIKEN cDNA 1810015C04 gene
1448941_at	3.198	B4galt2	UDP-Gal:betaGlcNAc beta 1,4- galactosyltransferase, polypeptide 2
1436775_a_at	3.15	Ankrd17	ankyrin repeat domain 17
1419482_at	3.124	C3ar1	complement component 3a receptor 1
1419056_at	3.118	Rtn2	reticulon 2 (Z-band associated protein)
1451828_a_at	3.097	Acsl4	fatty acid-Coenzyme A ligase, long chain 4
1420371_at	3.096	Sntb2	603274893F1 NCI_CGAP_Mam3 Mus musculus cDNA clone IMAGE:5315422 5', mRNA sequence.
1419483_at	3.082	C3ar1	complement component 3a receptor 1
1418414_at	3.009	Kcnh1	potassium voltage-gated channel, subfamily H (eag-related), member 1
1418483_a_at	2.979	Ggta1	glycoprotein galactosyltransferase alpha 1, 3
1450913_at	2.942	B4galt6	UDP-Gal:betaGlcNAc beta 1,4-galactosyltransferase, polypeptide 6
1419276_at	2.917	Enpp1	ectonucleotide pyrophosphatase/phosphodiesterase 1
1422184_a_at	2.862	Ak1	adenylate kinase 1
1449145_a_at	2.861	Cav	caveolin, caveolae protein
1450882_s_at	2.848	Tm7sf1	Mus musculus ES cells cDNA, RIKEN full-length enriched library, clone:2410076F06 product:transmembrane 7 superfamily member 1, full insert sequence.
1456108_x_at	2.83	Zfp179	BB546771 RIKEN full-length enriched, 0 day neonate eyeball Mus musculus cDNA clone E130314D07 3' similar to AF054586 Rattus norvegicus brain finger protein (BFP) mRNA, mRNA sequence.
1450247_a_at	2.82	Scamp5	secretory carrier membrane protein 5
1423968_at	2.817	AI313915	expressed sequence AI313915
1448545_at	2.812	Sdc2	syndecan 2
1417871_at	2.805	Hsd17b7	hydroxysteroid (17-beta) dehydrogenase 7
1419747_at	2.791	Asgr2	asialoglycoprotein receptor 2
1451454_at	2.774	Pcdh20	RIKEN cDNA C630015B17 gene
1449538_a_at	2.773	Gcnt1	glucosaminyl (N-acetyl) transferase 1, core 2
1421198_at	2.72	Itgav	integrin alpha V
1420883_at	2.701	Sln	sarcolipin
1418685_at	2.69	Tirap	toll-interleukin 1 receptor (TIR) domain-containing adaptor protein
1417179_at	2.687	Tm4sf9	transmembrane 4 superfamily member 9
1423488_at	2.651	Mmd	monocyte to macrophage differentiation-associated
1422190_at	2.65	C5r1	complement component 5, receptor 1
1450472_s_at	2.635	Smad3	MAD homolog 3 (Drosophila)
1450459_at	2.609	2010106G01Rik	RIKEN cDNA 2010106G01 gene
1416407_at	2.584	Pea15	phosphoprotein enriched in astrocytes 15
1436986_at	2.554	Sntb2	syntrophin, basic 2
1425274_at	2.536	Asph	aspartate-beta-hydroxylase
1424523_at	2.536	Elmo1	engulfment and cell motility 1, ced-12 homolog (C. elegans)
1418446_at	2.532	Slc16a2	solute carrier family 16 (monocarboxylic acid transporters), member 2
1420887_a_at	2.526	Bcl2l1	Bcl2-like
1421462_a_at	2.519	Lepre1	leprecan 1
1416130_at	2.518	Prnp	prion protein
1420896_at	2.501	Snap23	synaptosomal-associated protein 23
1452752_at	2.447	Lepre1	leprecan 1
1423597_at	2.446	Atp8a1	ATPase, aminophospholipid transporter (APLT), class I, type 8A, member 1
1448239_at	2.43	Hmox1	heme oxygenase (decycling) 1
1448233_at	2.398	Prnp	prion protein
1421843_at	2.382	Il1rap	interleukin 1 receptor accessory protein
1421026_at	2.354	Gna12	guanine nucleotide binding protein, alpha 12
1419667_at	2.304	Sgcb	sarcoglycan, beta (dystrophin-associated glycoprotein)
1449049_at	2.291	Tlr1	toll-like receptor 1
1450534_x_at	2.289	H2-K1	histocompatibility 2, Q region locus 1
1450378_at	2.284	Tapbp	TAP binding protein
1421705_at	2.283	Scn3a	sodium channel, voltage-gated, type III, alpha polypeptide
1459546_s_at	2.277	Enpp1	ectonucleotide pyrophosphatase/phosphodiesterase 1
1420405_at	2.273	Slco1a4	solute carrier organic anion transporter family, member 1a4
1421331_at	2.255	Hs3st3b	heparan sulfate (glucosamine) 3-O-sulfotransferase 3B
1437112_at	2.253	Pld1	phospholipase D1
1454048_a_at	2.229	4931408A02Rik	RIKEN cDNA 4931408A02 gene
1425639_at	2.222	Centa2	centaurin, alpha 2
1417392_a_at	2.221	Slc7a7	solute carrier family 7 (cationic amino acid transporter, y+ system), member 7
1417790_at	2.194	Dok1	downstream of tyrosine kinase 1
1450010_at	2.146	Hsd17b12	hydroxysteroid (17-beta) dehydrogenase 12
1448139_at	2.139	Mlc1	megalencephalic leukoencephalopathy with subcortical cysts 1 homolog (human)
1449840_at	2.121	Sntb2	603274893F1 NCI_CGAP_Mam3 Mus musculus cDNA clone IMAGE:5315422 5', mRNA sequence.
1417225_at	2.103	Arl6ip5	ADP-ribosylation factor-like 6 interacting protein 5
1451544_at	2.098	Tapbpl	similar to hypothetical protein FLJ10143
1417279_at	2.097	Itpr1	inositol 1,4,5-triphosphate receptor 1
1417366_s_at	2.088	Calm1	calmodulin 1
1451007_at	2.071	Cnnm2	cyclin M2
1421090_at	2.07	Epb4.1l1	erythrocyte protein band 4.1-like 1
1425739_at	2.068	Pld1	phospholipase D1
1450919_at	2.066	Mpp1	membrane protein, palmitoylated
1424177_at	2.032	1110001E17Rik	RIKEN cDNA 1110001E17 gene
1424675_at	2.019	Slc39a6	solute carrier family 39 (metal ion transporter), member 6
1424129_at	2.008	1200003O06Rik	RIKEN cDNA 1200003O06 gene
1423061_at	0.492	Arvcf	armadillo repeat gene deleted in velo-cardio-facial syndrome
1438115_a_at	0.491	Slc9a3r1	BB805362 RIKEN full-length enriched, adult male gall bladder Mus musculus cDNA clone G630068J09 3', mRNA sequence.
1459885_s_at	0.487	D13Ertd332e	cytochrome c oxidase, subunit VIIc
1439369_x_at	0.484	Slc9a3r2	AV002797 Mus musculus C57BL/6J kidney Mus musculus cDNA clone 0610020H24, mRNA sequence.
1433706_a_at	0.483	AW742319	expressed sequence AW742319
1450575_at	0.47	Chrm4	synonyms: M4, Chrm-4; AChR M4; muscarinic acetylcholine receptor 4; go_component: membrane [goid 0016020] [evidence IEA]; go_component: integral to membrane [goid 0016021] [evidence TAS] [pmid 12466851]; go_function: G-protein coupled receptor activity [goid 0004930] [evidence IEA]; go_function: ion channel activity [goid 0005216] [evidence IEA]; go_function: rhodopsin-like receptor activity [goi…
1434118_at	0.468	0610009K11Rik	RIKEN cDNA 0610009K11 gene
1449926_at	0.467	Tnfsf7	tumor necrosis factor (ligand) superfamily, member 7
1434930_at	0.461	Tpcn1	two pore channel 1
1426892_at	0.459	Utrn	utrophin
1456541_x_at	0.449	Atad3a	BB357220 RIKEN full-length enriched, adult male corpus striatum Mus musculus cDNA clone C030019H23 3', mRNA sequence.
1426869_at	0.438	Boc	biregional cell adhesion molecule-related/down-regulated by oncogenes (Cdon) binding protein
1438178_x_at	0.432	Atad3a	RIKEN cDNA 2400004H09 gene
1427790_at	0.43	Adam1a	a disintegrin and metalloproteinase domain 1a
1419520_at	0.427	Cml4	camello-like 4
1456388_at	0.414	Atp11a	ATPase, class VI, type 11A
1437849_x_at	0.407	Armcx2	BB443695 RIKEN full-length enriched, 9 days embryo Mus musculus cDNA clone D030042D23 3', mRNA sequence.
1422310_at	0.399	Snn	stannin
1422339_at	0.396	Gja3	gap junction membrane channel protein alpha 3
1417979_at	0.396	Tnmd	tenomodulin
1425752_at	0.392	BC014805	cDNA sequence BC014805
1421790_a_at	0.39	Kcnab3	potassium voltage-gated channel, shaker-related subfamily, beta member 3
1422961_at	0.382	Nat3	N-acetyltransferase 3
1415829_at	0.378	Lbr	lamin B receptor
1420600_at	0.367	Tpo	thyroid peroxidase
1452406_x_at	0.364	Erdr1	DNA segment, Chr 14, Wayne State University 89, expressed
1436409_at	0.356	Cox8a	cytochrome c oxidase, subunit VIIIa
1420379_at	0.352	Slco1a1	solute carrier organic anion transporter family, member 1a1
1422479_at	0.34	Acas2	acetyl-Coenzyme A synthetase 2 (ADP forming)
1419039_at	0.335	Cyp2d22	cytochrome P450, family 2, subfamily d, polypeptide 22
1451608_a_at	0.331	1300010A20Rik	RIKEN cDNA 1300010A20 gene
1449524_at	0.33	Eda	ectodysplasin-A
1422478_a_at	0.322	Acas2	acetyl-Coenzyme A synthetase 2 (ADP forming)
1451373_at	0.314	AI313915	expressed sequence AI746432
1417022_at	0.31	Slc7a3	solute carrier family 7 (cationic amino acid transporter, y+ system), member 3
1422122_at	0.301	Fcer2a	Fc receptor, IgE, low affinity II, alpha polypeptide
1451925_at	0.295	Eda	ectodysplasin-A
1416107_at	0.29	Nsg2	neuron specific gene family member 2
1420993_at	0.279	B3gnt5	UDP-GlcNAc:betaGal beta-1,3-N-acetylglucosaminyltransferase 5
1460368_at	0.277	Mpp4	membrane protein, palmitoylated 4 (MAGUK p55 subfamily member 4)
1426136_x_at	0.272	Klra3	killer cell lectin-like receptor, subfamily A, member 8
1434074_x_at	0.266	Arf4	ADP-ribosylation factor 4
1426079_at	0.265	Cd3z	CD3 antigen, zeta polypeptide
1451532_s_at	0.258	Steap	six transmembrane epithelial antigen of the prostate
1437459_x_at	0.255	Slc25a19	AV338420 RIKEN full-length enriched, adult male olfactory bulb Mus musculus cDNA clone 6430409E08 3', mRNA sequence.
1426960_a_at	0.255	Fa2h	fatty acid 2-hydroxylase
1421195_at	0.252	Cckar	cholecystokinin A receptor
1449172_a_at	0.252	Lin7b	lin 7 homolog b (C. elegans)
1460289_at	0.251	Nrg3	neuregulin 3
1417151_a_at	0.251	Ntsr2	neurotensin receptor 2
1450336_at	0.246	Nsccn1	non-selective cation channel 1
1419017_at	0.231	Corin	low density lipoprotein receptor-related protein 4
1425093_at	0.224	P2rx3	purinergic receptor P2X, ligand-gated ion channel, 3
1417896_at	0.221	Tjp3	tight junction protein 3
1425453_x_at	0.213	Klra12	killer cell lectin-like receptor subfamily A, member 12
1420531_at	0.213	Hsd3b4	hydroxysteroid dehydrogenase-5, delta<5>-3-beta
1452031_at	0.206	Slc1a3	solute carrier family 1 (glial high affinity glutamate transporter), member 3
1423549_at	0.172	Slc1a4	solute carrier family 1 (glutamate/neutral amino acid transporter), member 4
1449203_at	0.171	Slco1a5	solute carrier organic anion transporter family, member 1a5
1423550_at	0.14	Slc1a4	solute carrier family 1 (glutamate/neutral amino acid transporter), member 4
1424938_at	0.133	Steap	six transmembrane epithelial antigen of the prostate
1456003_a_at	0.129	Slc1a4	solute carrier family 1 (glutamate/neutral amino acid transporter), member 4
1454974_at	0.128	Ntn1	syntaxin 8
1419727_at	0.126	Daf2	decay accelerating factor 2
1424306_at	0.0946	Elovl4	elongation of very long chain fatty acids (FEN1/Elo2, SUR4/Elo3, yeast)-like 4
1433438_x_at	0.0357	Mela	BB794642 RIKEN full-length enriched, embryo RCB-0549 Cle-H3 cDNA Mus musculus cDNA clone G431001E10 3', mRNA sequence.
Plasma membrane (GO:0005886)/Extracellular (GO:0005576)
Gene name	Fold change (car/pap)	Common	Description
1430427_a_at	9.384	Pcdh18	protocadherin 18
1448469_at	6.862	Nid1	nidogen 1
1422890_at	6.049	Pcdh18	protocadherin 18
1449952_s_at	4.925	Tmprss8	distal intestinal serine protease
1420860_at	4.841	Itga9	integrin alpha 9
1421647_at	4.793	Cd1d2	CD1d2 antigen
1422040_at	4.624	Sema7a	sema domain, immunoglobulin domain (Ig), and GPI membrane anchor, (semaphorin) 7A
1425864_a_at	4.504	Sorcs1	VPS10 domain receptor protein SORCS
1421511_at	4.491	Itgb3	integrin beta 3
1450267_at	4.459	Tlr8	toll-like receptor 8
1427401_at	4.446	Chrna5	cholinergic receptor, nicotinic, alpha polypeptide 5
1450501_at	4.341	Itga2	integrin alpha 2
1418020_s_at	4.183	Cpd	carboxypeptidase D
1418075_at	4.048	Siat7d	sialyltransferase 7 ((alpha-N-acetylneuraminyl 2,3-betagalactosyl-1,3)-N-acetyl galactosaminide alpha-2,6-sialyltransferase) D
1425444_a_at	3.925	Tgfbr2	transforming growth factor, beta receptor II
1423886_at	3.916	Lamc1	laminin, gamma 1
1422889_at	3.84	Pcdh18	protocadherin 18
1419358_at	3.817	Sorcs2	expressed sequence N28137
1421044_at	3.805	Mrc2	mannose receptor, C type 2
1418237_s_at	3.769	Col18a1	procollagen, type XVIII, alpha 1
1418084_at	3.768	Nrp	neuropilin
1423760_at	3.702	Cd44	CD44 antigen
1426561_a_at	3.614	Npnt	mw01g12.r1 GuayWoodford Beier mouse kidney day 7 Mus musculus cDNA clone IMAGE:663334 5', mRNA sequence.
1418921_at	3.613	Igsf4b	immunoglobulin superfamily, member 4B
1427483_at	3.519	Slc25a24	RIKEN cDNA 2610016M12 gene
1423014_at	3.471	Pcdhb6	protocadherin beta 6
1422813_at	3.451	Cacng1	calcium channel, voltage-dependent, gamma subunit 1
1421540_at	3.449	Tcam1	testicular cell adhesion molecule 1
1418018_at	3.439	Cpd	carboxypeptidase D
1421509_at	3.405	Sorcs1	VPS10 domain receptor protein SORCS
1418019_at	3.334	Cpd	carboxypeptidase D
1420461_at	3.126	Mst1r	macrophage stimulating 1 receptor (c-met-related tyrosine kinase)
1422211_a_at	3.111	B3gnt3	UDP-GlcNAc:betaGal beta-1,3-N-acetylglucosaminyltransferase 3
1421549_at	3.084	Pcdhb15	protocadherin beta 15
1422167_at	3.02	Sema5a	sema domain, seven thrombospondin repeats (type 1 and type 1-like), transmembrane domain (TM) and short cytoplasmic domain, (semaphorin) 5A
1418922_at	2.988	Igsf4b	immunoglobulin superfamily, member 4B
1418269_at	2.948	Loxl3	lysyl oxidase-like 3
1451241_at	2.931	Lamb1-1	laminin B1 subunit 1
1450200_s_at	2.903	Csf2rb1	colony stimulating factor 2 receptor, beta 1, low-affinity (granulocyte-macrophage)
1425911_a_at	2.823	Fgfr1	fibroblast growth factor receptor 1
1419204_at	2.796	Dll1	delta-like 1 (Drosophila)
1418074_at	2.769	Siat7d	sialyltransferase 7 ((alpha-N-acetylneuraminyl 2,3-betagalactosyl-1,3)-N-acetyl galactosaminide alpha-2,6-sialyltransferase) D
1455363_at	2.754	Bai1	brain-specific angiogenesis inhibitor 1
1448944_at	2.708	Nrp	neuropilin
1416589_at	2.705	Sparc	secreted acidic cysteine rich glycoprotein
1420422_at	2.659	Pcdhb21	protocadherin beta 21
1417018_at	2.658	Efemp2	epidermal growth factor-containing fibulin-like extracellular matrix protein 2
1418540_a_at	2.626	Ptpre	protein tyrosine phosphatase, receptor type, E
1418675_at	2.624	Osmr	oncostatin M receptor
1427611_at	2.61	Ghrhr	growth hormone releasing hormone receptor
1417534_at	2.581	Itgb5	integrin beta 5
1426431_at	2.577	Jag2	AV264681 RIKEN full-length enriched, adult male testis (DH10B) Mus musculus cDNA clone 4930502C11 3' similar to Y14331 Mus musculus partial mRNA for jagged2 protein, clone MB16, mRNA sequence.
1430447_a_at	2.575	Lair1	DNA segment, Chr 7, Brigham & Women's Genetics 0421 expressed
1423996_a_at	2.566	Il4ra	interleukin 4 receptor, alpha
1420664_s_at	2.549	Procr	protein C receptor, endothelial
1423586_at	2.539	Axl	AXL receptor tyrosine kinase
1450270_at	2.454	Pcdhb11	protocadherin beta 11
1432647_at	2.443	Egfr	epidermal growth factor receptor
1421241_at	2.433	Ngfr	nerve growth factor receptor (TNFR superfamily, member 16)
1434547_at	2.385	Cpd	carboxypeptidase D
1430692_a_at	2.364	Sel1h	Sel1 (suppressor of lin-12) 1 homolog (C. elegans)
1460285_at	2.309	Itga9	integrin alpha 9
1417533_a_at	2.287	Itgb5	integrin beta 5
1418350_at	2.231	Dtr	diphtheria toxin receptor
1425107_a_at	2.215	Lifr	leukemia inhibitory factor receptor
1456195_x_at	2.207	Itgb5	BB543979 RIKEN full-length enriched, 0 day neonate eyeball Mus musculus cDNA clone E130214B14 3' similar to AF043257 Mus musculus beta5B integrin mRNA, mRNA sequence.
1417133_at	2.203	Pmp22	peripheral myelin protein
1449527_at	2.132	Pcdhb7	protocadherin beta 7
1423885_at	2.108	Lamc1	laminin, gamma 1
1425997_a_at	2.093	Pign	phosphatidylinositol glycan, class N
1423551_at	2.063	Cdh13	cadherin 13
1456133_x_at	2.03	Itgb5	BB543646 RIKEN full-length enriched, 0 day neonate eyeball Mus musculus cDNA clone E130211M19 3' similar to AF043257 Mus musculus beta5B integrin mRNA, mRNA sequence.
1449874_at	2.026	Ly96	lymphocyte antigen 96
1417600_at	0.481	Slc15a2	solute carrier family 15 (H+/peptide transporter), member 2
1424555_at	0.474	9430015G10Rik	RIKEN cDNA 9430015G10 gene
1422217_a_at	0.473	Cyp1a1	cytochrome P450, family 1, subfamily a, polypeptide 1
1425137_a_at	0.444	H2-D1	histocompatibility 2, Q region locus 10
1435541_at	0.43	Btc	betacellulin, epidermal growth factor family member
1419517_at	0.416	2900075G08Rik	RIKEN cDNA 2900075G08 gene
1421738_at	0.407	Gabra2	gamma-aminobutyric acid (GABA-A) receptor, subunit alpha 2
1438367_x_at	0.404	Ddr1	BB495385 RIKEN full-length enriched, 13 days embryo stomach Mus musculus cDNA clone D530048B15 3' similar to AF026259 Mus musculus receptor-like tyrosine kinase (Nep) mRNA, mRNA sequence.
1418784_at	0.366	Grik5	glutamate receptor, ionotropic, kainate 5 (gamma 2)
1417585_at	0.358	Nup210	nucleoporin 210
1423348_at	0.356	Fzd8	frizzled homolog 8 (Drosophila)
1448841_at	0.334	Pfpl	pore forming protein-like
1416194_at	0.322	Cyp4b1	cytochrome P450, family 4, subfamily b, polypeptide 1
1454005_at	0.316	Fmo2	Mus musculus adult male tongue cDNA, RIKEN full-length enriched library, clone:2310008D08 product:flavin containing monooxygenase 2, full insert sequence.
1460374_at	0.308	Adam2	a disintegrin and metalloprotease domain 2
1431417_at	0.305	Jam2	unnamed protein product; junction cell adhesion molecule 2 (MGD|MGI:1933820, GB|NM_023844, evidence: BLASTN, 99%, match=1025) putative; Mus musculus ES cells cDNA, RIKEN full-length enriched library, clone:2410167M24 product:junction cell adhesion molecule 2, full insert sequence.
1422244_at	0.29	Pkdrej	polycystic kidney disease (polycystin) and REJ (sperm receptor for egg jelly, sea urchin homolog)-like
1419134_at	0.273	Rhbg	Rhesus blood group-associated B glycoprotein
1417429_at	0.269	Fmo1	flavin containing monooxygenase 1
1449980_a_at	0.261	Gabrd	gamma-aminobutyric acid (GABA-A) receptor, subunit delta
1438373_at	0.251	App	AV348729 RIKEN full-length enriched, adult male olfactory bulb Mus musculus cDNA clone 6430710O10 3' similar to X59379 Mouse mRNA for amyloid beta precursor (protease nexin II), mRNA sequence.
1418634_at	0.229	Notch1	Notch gene homolog 1 (Drosophila)
1419430_at	0.222	Cyp26a1	cytochrome P450, family 26, subfamily a, polypeptide 1
1423640_at	0.221	Synpr	synaptoporin
1421841_at	0.199	Fgfr3	fibroblast growth factor receptor 3
1425070_at	0.188	Ntrk3	neurotrophic tyrosine kinase, receptor, type 3
1426941_at	0.181	D730046L02Rik	RIKEN cDNA D730046L02 gene
1417759_at	0.178	Pfpl	pore forming protein-like
1422329_a_at	0.173	Ntrk3	neurotrophic tyrosine kinase, receptor, type 3
1422504_at	0.171	Glrb	glycine receptor, beta subunit
1418051_at	0.169	Ephb6	Eph receptor B6
1422815_at	0.155	C9	complement component 9
1448792_a_at	0.115	Cyp2f2	cytochrome P450, family 2, subfamily f, polypeptide 2
1449286_at	0.107	Ntng1	netrin G1
1419063_at	0.107	Ugt8	UDP-glucuronosyltransferase 8
1423286_at	0.0875	Cbln1	cerebellin 1 precursor protein
Cellular component unknown (GO:0008372)
Gene name	Fold change (car/pap)	Common	Description
1431164_at	6.244	Rragd	Ras-related GTP binding D
1425521_at	4.85	Paip1	polyadenylate binding protein-interacting protein 1
1424178_at	4.837	1110001E17Rik	RIKEN cDNA 1110001E17 gene
1416047_at	4.407	0610025O11Rik	Transcribed sequence with moderate similarity to protein ref:NP_114409.1 (H.sapiens) hypothetical protein MGC1314 similar to fucosidase, alpha-L- 1, tissue [Homo sapiens]
1431301_at	4.259	E130201N16Rik	RIKEN cDNA E130201N16 gene
1424831_at	4.026	Cpne2	copine II
1420913_at	4.009	Slco2a1	solute carrier organic anion transporter family, member 2a1
1420816_at	3.981	Ywhag	3-monooxgenase/tryptophan 5-monooxgenase activation protein, gamma polypeptide
1426938_at	3.492	Nova1	neuro-oncological ventral antigen 1
1421871_at	3.451	Sh3bgrl	SH3-binding domain glutamic acid-rich protein like
1431828_a_at	3.418	Synj2	synaptojanin 2
1430278_a_at	3.183	Dqx1	Mus musculus adult male tongue cDNA, RIKEN full-length enriched library, clone:2310066E11 product:DEAQ RNA-dependent ATPase, full insert sequence.
1436775_a_at	3.15	Ankrd17	ankyrin repeat domain 17
1425224_at	2.929	BC019561	hypothetical protein MGC28728
1421485_at	2.925	Ttbk1	tau tubulin kinase 1
1450007_at	2.859	1500003O03Rik	RIKEN cDNA 1500003O03 gene
1456120_at	2.858	C630011I23	hypothetical protein C630011I23
1423968_at	2.817	AI313915	expressed sequence AI313915
1429981_a_at	2.745	4931417E21Rik	RIKEN cDNA 4931417E21 gene
1429947_a_at	2.68	Zbp1	Z-DNA binding protein 1
1424250_a_at	2.646	Arhgef3	Rho guanine nucleotide exchange factor (GEF) 3
1424307_at	2.635	Arhgap1	Rho GTPase activating protein 1
1430447_a_at	2.575	Lair1	DNA segment, Chr 7, Brigham & Women's Genetics 0421 expressed
1424268_at	2.501	Smox	spermine oxidase
1426975_at	2.412	4632413K17Rik	RIKEN cDNA 4632413K17 gene
1423959_at	2.276	AV047578	expressed sequence AV047578
1449087_at	2.243	Rnf141	ring finger protein 141
1428107_at	2.235	Sh3bgrl	SH3-binding domain glutamic acid-rich protein like
1417790_at	2.194	Dok1	downstream of tyrosine kinase 1
1452633_s_at	2.158	5530400K14Rik	expressed sequence C79663
1460345_at	2.145	2610208M17Rik	RIKEN cDNA 2610208M17 gene
1448139_at	2.139	Mlc1	megalencephalic leukoencephalopathy with subcortical cysts 1 homolog (human)
1451985_at	2.122	Lrrk1	expressed sequence AW319595
1426098_a_at	2.108	Cast	calpastatin
1451544_at	2.098	Tapbpl	similar to hypothetical protein FLJ10143
1419259_at	2.086	Rsu1	Ras suppressor protein 1
1425410_at	2.056	1810034M08Rik	RIKEN cDNA 1810034M08 gene
1426306_a_at	2.011	Maged2	melanoma antigen, family D, 2
1425163_at	0.497	LOC224833	hypothetical protein BC006605
1425311_at	0.493	4930432F04Rik	RIKEN cDNA 4930432F04 gene
1424037_at	0.491	Itpka	inositol 1,4,5-trisphosphate 3-kinase A
1428510_at	0.478	Lphn1	latrophilin 1
1424555_at	0.474	9430015G10Rik	RIKEN cDNA 9430015G10 gene
1454149_a_at	0.473	Ccnl2	cyclin L2
1432431_s_at	0.464	1110033L15Rik	RIKEN cDNA 1110033L15 gene
1450559_at	0.464	5730559C18Rik
1456385_x_at	0.427	Ubxd3	AV260090 RIKEN full-length enriched, adult male testis (DH10B) Mus musculus cDNA clone 4930408L09 3', mRNA sequence.
1428327_at	0.423	2310001H13Rik	RIKEN cDNA 2310001H13 gene
1427215_at	0.412	MGC37245	hypothetical protein MGC37245
1452406_x_at	0.364	Erdr1	DNA segment, Chr 14, Wayne State University 89, expressed
1423854_a_at	0.343	Rasl11b	RIKEN cDNA 1190017B18 gene
1451608_a_at	0.331	1300010A20Rik	RIKEN cDNA 1300010A20 gene
1459916_at	0.308		Adult male aorta and vein cDNA, RIKEN full-length enriched library, clone:A530055P18 product:unknown EST, full insert sequence
1425355_at	0.295	BC018371	cDNA sequence BC018371
1460368_at	0.277	Mpp4	membrane protein, palmitoylated 4 (MAGUK p55 subfamily member 4)
1424395_at	0.267	Asrgl1	asparaginase like 1
1424941_at	0.228	BC016579	cDNA sequence, BC016579
1425606_at	0.224	Slc5a8	solute carrier family 5 (iodide transporter), member 8
1422689_at	0.214	4930547C10Rik	RIKEN cDNA 4930547C10 gene
1426941_at	0.181	D730046L02Rik	RIKEN cDNA D730046L02 gene
1427484_at	0.175	AU014748	0 day neonate cerebellum cDNA, RIKEN full-length enriched library, clone:C230032N07 product:hypothetical G-protein beta WD-40 repeats containing protein, full insert sequence
1417702_a_at	0.146	Hnmt	histamine N-methyltransferase
1451635_at	0.116	mOAT6-L	hypothetical protein D630002G06

## Sheet: Sheet E.
GO classification: List of genes comprising the molecular function analysis.
Apoptosis regulator activity (GO:0016329)
Gene name	Fold change (car/pap)	Common	Description
1421679_a_at	6.176	Cdkn1a	cyclin-dependent kinase inhibitor 1A (P21)
1452027_a_at	4.249	Trp63	transformation related protein 63
1448560_at	3.587	Bid	BH3 interacting domain death agonist
1426191_a_at	3.326	Bcl2l1	Bcl2-like
1418513_at	3.273	Stk3	serine/threonine kinase 3 (Ste20, yeast homolog)
1424755_at	3.185	Hip1	huntingtin interacting protein 1
1416041_at	2.758	Sgk	serum/glucocorticoid regulated kinase
1450173_at	2.684	Ripk2	receptor (TNFRSF)-interacting serine-threonine kinase 2
1416407_at	2.584	Pea15	phosphoprotein enriched in astrocytes 15
1424523_at	2.536	Elmo1	engulfment and cell motility 1, ced-12 homolog (C. elegans)
1420887_a_at	2.526	Bcl2l1	Bcl2-like
1421241_at	2.433	Ngfr	nerve growth factor receptor (TNFR superfamily, member 16)
1423790_at	2.428	Dap	death-associated protein
1417045_at	2.411	Bid	BH3 interacting domain death agonist
1424223_at	0.488	1700020C11Rik	RIKEN cDNA 1700020C11 gene
1422120_at	0.408	Eaf2	ELL associated factor 2
1421483_at	0.376	Lhx4	LIM homeobox protein 4
1449524_at	0.33	Eda	ectodysplasin-A
1451925_at	0.295	Eda	ectodysplasin-A
1450236_at	0.288	Foxo3	forkhead box O3
1438373_at	0.251	App	AV348729 RIKEN full-length enriched, adult male olfactory bulb Mus musculus cDNA clone 6430710O10 3' similar to X59379 Mouse mRNA for amyloid beta precursor (protease nexin II), mRNA sequence.
DNA binding/Transcription factor activity (GO:0003700)
Gene name	Fold change (car/pap)	Common	Description
1422053_at	6.336	Inhba	inhibin beta-A
1439083_at	4.922	Ahi1	Abelson helper integration site
1450996_at	4.44	Fshb	unnamed protein product; follicle stimulating hormone beta (MGD|MGI:95582, GB|NM_008045, evidence: BLASTN, 100%, match=454) putative; Mus musculus 8 days embryo whole body cDNA, RIKEN full-length enriched library, clone:5730420N04 product:follicle stimulating hormone beta, full insert sequence.
1431724_a_at	3.445	P2ry12	purinergic receptor P2Y, G-protein coupled 12
1437804_at	2.857	Igfbp7	insulin-like growth factor binding protein 7
1459211_at	2.708	Gli2	GLI-Kruppel family member GLI2
1420448_at	2.517	4930539I12Rik	RIKEN cDNA 4930539I12 gene
1436952_at	2.278	Bteb1	basic transcription element binding protein 1
1452045_at	2.129	Zfp281	Adult male diencephalon cDNA, RIKEN full-length enriched library, clone:9330157H23 product:inferred: Mus musculus, Similar to zinc finger protein 281, clone MGC:7737 IMAGE:3498439, mRNA, complete cds, full insert sequence
1418895_at	2.031	Scap2	src family associated phosphoprotein 2
1425742_a_at	0.479	Tgfb1i4	transforming growth factor beta 1 induced transcript 4
1455092_at	0.477	Zfp207	zinc finger protein 207
1435541_at	0.43	Btc	betacellulin, epidermal growth factor family member
1420708_at	0.427	Traip	TRAF-interacting protein
1435716_x_at	0.408	Snrpn	small nuclear ribonucleoprotein N
1426107_at	0.394	BC012016	cDNA sequence BC012016
1436561_at	0.366	Suv39h2	suppressor of variegation 3-9 homolog 2 (Drosophila)
1451059_at	0.342	4933409D10Rik	RIKEN cDNA 4933409D10 gene
1417848_at	0.329	Gig1	glucocorticoid induced gene 1
1418091_at	0.323	Tcfcp2l1	transcription factor CP2-like 1
1456017_x_at	0.262	Obox1	oocyte specific homeobox 1
1439373_x_at	0.117	Wnt5b	wingless-related MMTV integration site 5B
DNA binding/RNA binding (GO:0003723)
Gene name	Fold change (car/pap)	Common	Description
1422607_at	11.55	Etv1	ets variant gene 1
1423232_at	9.902	Etv4	ets variant gene 4 (E1A enhancer binding protein, E1AF)
1422195_s_at	9.505	Tbx14	T-box 15
1448926_at	7.866	Hoxa5	homeo box A5
1418782_at	7.298	Rxrg	retinoid X receptor gamma
1448469_at	6.862	Nid1	nidogen 1
1450082_s_at	6.708	Etv5	ets variant gene 5
1420998_at	5.783	Etv5	ets variant gene 5
1427354_at	5.766	Hoxa4	homeo box A4
1452360_a_at	5.554	Jarid1a	jumonji, AT rich interactive domain 1A (Rbp2 like)
1420039_s_at	5.465	D15Ertd417e	DNA segment, Chr 15, ERATO Doi 417, expressed
1425652_s_at	5.417	Rbpms	RNA binding protein gene with multiple splicing
1421991_a_at	5.345	Igfbp4	insulin-like growth factor binding protein 4
1418494_at	5.096	Ebf2	early B-cell factor 2
1418876_at	5.011	Foxd1	forkhead box D1
1425991_a_at	4.875	Ankrd25	ankyrin repeat domain 25
1420565_at	4.782	Hoxa1	homeo box A1
1424581_at	4.574	AW240854	expressed sequence AW240854
1452027_a_at	4.249	Trp63	transformation related protein 63
1451882_a_at	4.198	Fgf8	fibroblast growth factor 8
1449350_at	4.165	Odd1	odd-skipped related 1 (Drosophila)
1450687_at	3.976	Igf2bp3	insulin-like growth factor 2, binding protein 3
1420669_at	3.942	Arnt2	aryl hydrocarbon receptor nuclear translocator 2
1425444_a_at	3.925	Tgfbr2	transforming growth factor, beta receptor II
1417401_at	3.76	Rai14	retinoic acid induced 14
1426561_a_at	3.614	Npnt	mw01g12.r1 GuayWoodford Beier mouse kidney day 7 Mus musculus cDNA clone IMAGE:663334 5', mRNA sequence.
1430335_a_at	3.61	Pax3	unnamed protein product; paired box gene 3 (MGD|MGI:97487, GB|NM_008781, evidence: BLASTN, 99%, match=2347) putative; Mus musculus 11 days embryo whole body cDNA, RIKEN full-length enriched library, clone:2700066P22 product:paired box gene 3, full insert sequence.
1426938_at	3.492	Nova1	neuro-oncological ventral antigen 1
1427256_at	3.425	Cspg2	chondroitin sulfate proteoglycan 2
1425443_at	3.381	Tcfap2d	transcription factor AP-2, delta
1425292_at	3.333	Dtna	dystrobrevin alpha
1425463_at	3.209	Gata6	GATA binding protein 6
1426246_at	3.139	Pros1	protein S (alpha)
1420461_at	3.126	Mst1r	macrophage stimulating 1 receptor (c-met-related tyrosine kinase)
1420653_at	3.059	Tgfb1	transforming growth factor, beta 1
1421992_a_at	3.034	Igfbp4	insulin-like growth factor binding protein 4
1451119_a_at	2.99	Fbln1	fibulin 1
1422164_at	2.982	Pou3f4	POU domain, class 3, transcription factor 4
1451241_at	2.931	Lamb1-1	laminin B1 subunit 1
1420530_at	2.91	Neud4	neuronal d4 domain family member
1427605_at	2.9	Hoxb3	homeo box B3
1456108_x_at	2.83	Zfp179	BB546771 RIKEN full-length enriched, 0 day neonate eyeball Mus musculus cDNA clone E130314D07 3' similar to AF054586 Rattus norvegicus brain finger protein (BFP) mRNA, mRNA sequence.
1425911_a_at	2.823	Fgfr1	fibroblast growth factor receptor 1
1419602_at	2.8	Hoxa2	homeo box A2
1423066_at	2.767	Dnmt3a	BB795491 RIKEN full-length enriched, Nullipotent stem cell CRL-2070 NE cDNA Mus musculus cDNA clone G431005F03 3', mRNA sequence.
1422239_at	2.764	Hoxd13	homeo box D13
1421869_at	2.757	Trim44	tripartite motif-containing 44
1417018_at	2.658	Efemp2	epidermal growth factor-containing fibulin-like extracellular matrix protein 2
1425896_a_at	2.642	Fbn1	fibrillin 1
1450472_s_at	2.635	Smad3	MAD homolog 3 (Drosophila)
1427695_a_at	2.517	Pou2f1	POU domain, class 2, transcription factor 1
1421465_at	2.494	Wnt2b	wingless related MMTV integration site 2b
1416505_at	2.494	Nr4a1	nuclear receptor subfamily 4, group A, member 1
1417400_at	2.492	Rai14	retinoic acid induced 14
1419292_at	2.487	9530081K03Rik	RIKEN cDNA 9530081K03 gene
1432647_at	2.443	Egfr	epidermal growth factor receptor
1423407_a_at	2.438	Fbln2	fibulin 2
1421241_at	2.433	Ngfr	nerve growth factor receptor (TNFR superfamily, member 16)
1423756_s_at	2.433	Igfbp4	insulin-like growth factor binding protein 4
1417662_at	2.358	Elk3	ELK3, member of ETS oncogene family
1423757_x_at	2.312	Igfbp4	insulin-like growth factor binding protein 4
1419012_at	2.309	Zfpm2	zinc finger protein, multitype 2
1431691_a_at	2.259	1700093E07Rik	RIKEN cDNA 1700093E07 gene
1420926_at	2.255	Arx	BB322201 RIKEN full-length enriched, adult male adrenal gland Mus musculus cDNA clone B330013H10 3', mRNA sequence.
1449087_at	2.243	Rnf141	ring finger protein 141
1418350_at	2.231	Dtr	diphtheria toxin receptor
1419416_a_at	2.216	Rarg	retinoic acid receptor, gamma
1422018_at	2.165	Hivep2	human immunodeficiency virus type I enhancer binding protein 2
1437396_at	2.158	C530025K05Rik	RIKEN cDNA C530025K05 gene
1422082_a_at	2.129	Nfya	nuclear transcription factor-Y alpha
1451985_at	2.122	Lrrk1	expressed sequence AW319595
1418620_at	2.112	Phox2a	paired-like homeobox 2a
1422959_s_at	2.102	Zfp313	zinc finger protein 313
1460237_at	2.086	Trim8	tripartite motif protein 8
1417220_at	2.06	Fah	fumarylacetoacetate hydrolase
1448797_at	2.059	Elk3	ELK3, member of ETS oncogene family
1423399_a_at	2.023	Yaf2	YY1 associated factor 2
1429428_at	0.499	Tcf7l2	transcription factor 7-like 2, T-cell specific, HMG-box
1416746_at	0.495	H2afx	H2A histone family, member X
1419702_at	0.494	Taf1a	TATA box binding protein (Tbp)-associated factor, RNA polymerase I, A
1455696_a_at	0.481	Prpf4b	PRP4 pre-mRNA processing factor 4 homolog B (yeast)
1425793_a_at	0.461	Rorc	RAR-related orphan receptor gamma
1426869_at	0.438	Boc	biregional cell adhesion molecule-related/down-regulated by oncogenes (Cdon) binding protein
1450191_a_at	0.432	Sox13	SRY-box containing gene 13
1423136_at	0.426	Fgf1	fibroblast growth factor 1
1422120_at	0.408	Eaf2	ELL associated factor 2
1415829_at	0.378	Lbr	lamin B receptor
1421483_at	0.376	Lhx4	LIM homeobox protein 4
1451598_at	0.331	Pax4	paired box gene 4
1427638_at	0.328	Zfp145	Similar to mPLZF(B)=promyelocytic leukemia zinc finger protein {alternatively spliced} (LOC235320), mRNA
1420573_at	0.32	Hoxd1	homeo box D1
1417594_at	0.31	Gkap42	cGMP-dependent protein kinase anchoring protein
1422150_at	0.305	Hmx3	H6 homeo box 3
1420747_at	0.295	Ppnr	transcription factor 7-like 2, T-cell specific, HMG-box
1450723_at	0.291	Isl1	UI-M-DJ2-bwa-g-01-0-UI.s1 NIH_BMAP_DJ2 Mus musculus cDNA clone UI-M-DJ2-bwa-g-01-0-UI 3', mRNA sequence.
1450236_at	0.288	Foxo3	forkhead box O3
1421207_at	0.279	Lif	leukemia inhibitory factor
1425254_at	0.277	Foxn4	forkhead box N4
1449482_at	0.276	Hist3h2ba	histone 3, H2ba
1420601_at	0.275	Gcm1	glial cells missing homolog 1 (Drosophila)
1460289_at	0.251	Nrg3	neuregulin 3
1421444_at	0.248	Pgr	progesterone receptor
1450550_at	0.236	Il5	interleukin 5
1418634_at	0.229	Notch1	Notch gene homolog 1 (Drosophila)
1431981_at	0.225	Hif1a	hypoxia inducible factor 1, alpha subunit
1421317_x_at	0.224	Myb	myeloblastosis oncogene
1425375_at	0.201	Tdpoz1	speckle-type POZ protein-like 1
1421841_at	0.199	Fgfr3	fibroblast growth factor receptor 3
1417985_at	0.142	Nrarp	Notch-regulated ankyrin repeat protein
1422602_a_at	0.138	Wnt5b	wingless-related MMTV integration site 5B
1419241_a_at	0.114	Aire	autoimmune regulator (autoimmune polyendocrinopathy candidiasis ectodermal dystrophy)
1416967_at	0.0515	Sox2	SRY-box containing gene 2
RNA binding (GO:0003723)/Translation factor activity, nucleic acid binding (GO:0008135)
Gene name	Fold change (car/pap)	Common	Description
1455136_at	14.32	Atp1a2	UI-M-BG0-aht-a-04-0-UI.s1 NIH_BMAP_MSC Mus musculus cDNA clone UI-M-BG0-aht-a-04-0-UI 3', mRNA sequence.
1427465_at	12.48	Atp1a2	ATPase, Na+/K+ transporting, alpha 2 polypeptide
1452308_a_at	12.37	Atp1a2	ATPase, Na+/K+ transporting, alpha 2 polypeptide
1430427_a_at	9.384	Pcdh18	protocadherin 18
1434893_at	9.146	Atp1a2	UI-M-BG0-aht-a-04-0-UI.s1 NIH_BMAP_MSC Mus musculus cDNA clone UI-M-BG0-aht-a-04-0-UI 3', mRNA sequence.
1419606_a_at	9.049	Tnnt1	troponin T1, skeletal, slow
1451843_a_at	7.562	Ggta1	glycoprotein galactosyltransferase alpha 1, 3
1448394_at	7.155	Myl2	myosin, light polypeptide 2, regulatory, cardiac, slow
1417634_at	7.102	Sod3	superoxide dismutase 3, extracellular
1421187_at	6.807	Ccr2	chemokine (C-C) receptor 2
1452013_at	6.684	Atp10a	ATPase, class V, type 10A
1417012_at	6.366	Sdc2	syndecan 2
1450813_a_at	6.273	Tnni1	troponin I, skeletal, slow 1
1431164_at	6.244	Rragd	Ras-related GTP binding D
1421679_a_at	6.176	Cdkn1a	cyclin-dependent kinase inhibitor 1A (P21)
1450429_at	6.087	Capn6	calpain 6
1422890_at	6.049	Pcdh18	protocadherin 18
1449996_a_at	5.573	Tpm3	tropomyosin 3, gamma
1450296_at	5.368	Klrb1a	killer cell lectin-like receptor subfamily B member 1A
1431362_a_at	5.242	Smoc2	unnamed protein product; putative secreted modular calcium binding protein 2 (MGD|MGI:1929881, GB|NM_022315, evidence: BLASTN, 99%, match=2775); Mus musculus adult male testis cDNA, RIKEN full-length enriched library, clone:1700056C05 product:secreted modular calcium binding protein 2, full insert sequence.
1427769_x_at	4.879	Myl3	myosin, light polypeptide 3, alkali; ventricular, skeletal, slow
1425521_at	4.85	Paip1	polyadenylate binding protein-interacting protein 1
1449502_at	4.706	Dazl	deleted in azoospermia-like
1450380_at	4.7	AU040950	expressed sequence AU040950
1419748_at	4.686	Abcd2	ATP-binding cassette, sub-family D (ALD), member 2
1455936_a_at	4.663	Rbpms	RNA binding protein gene with multiple splicing
1416515_at	4.62	Fscn1	fascin homolog 1, actin bundling protein (Strongylocentrotus) purpuratus)
1451990_at	4.527	Mapre2	microtubule-associated protein, RP/EB family, member 2
1437161_x_at	4.5	Rbpms	RNA binding protein gene with multiple splicing
1421511_at	4.491	Itgb3	integrin beta 3
1427401_at	4.446	Chrna5	cholinergic receptor, nicotinic, alpha polypeptide 5
1421285_at	4.384	Pik3ap1	phosphoinositide-3-kinase adaptor protein 1
1421815_at	4.363	AU040950	expressed sequence AU040950
1421670_a_at	4.36	Irak4	interleukin-1 receptor-associated kinase 4
1450501_at	4.341	Itga2	integrin alpha 2
1418418_a_at	4.237	Prlpc1	prolactin-like protein C 1
1427485_at	4.212	Lmod1	leiomodin 1 (smooth muscle)
1419032_at	4.071	2610018G03Rik	Transcribed sequence with weak similarity to protein pir:I58401 (M.musculus) I58401 protein-tyrosine kinase
1423228_at	4.065	B4galt6	UDP-Gal:betaGlcNAc beta 1,4-galactosyltransferase, polypeptide 6
1450085_at	4.056	Angptl2	602356479F1 NCI_CGAP_Mam1 Mus musculus cDNA clone IMAGE:4485306 5', mRNA sequence.
1424831_at	4.026	Cpne2	copine II
1420816_at	3.981	Ywhag	3-monooxgenase/tryptophan 5-monooxgenase activation protein, gamma polypeptide
1415834_at	3.935	Dusp6	dual specificity phosphatase 6
1423886_at	3.916	Lamc1	laminin, gamma 1
1422889_at	3.84	Pcdh18	protocadherin 18
1419358_at	3.817	Sorcs2	expressed sequence N28137
1421044_at	3.805	Mrc2	mannose receptor, C type 2
1460329_at	3.787	B4galt6	UDP-Gal:betaGlcNAc beta 1,4-galactosyltransferase, polypeptide 6
1418237_s_at	3.769	Col18a1	procollagen, type XVIII, alpha 1
1418084_at	3.768	Nrp	neuropilin
1448747_at	3.763	Fbxo32	F-box only protein 32
1424158_at	3.752	Ehd2	EH-domain containing 2
1452651_a_at	3.751	Myl1	myosin, light polypeptide 1, alkali; atrial, embryonic
1418569_at	3.708	2410043F08Rik	RIKEN cDNA 2410043F08 gene
1423760_at	3.702	Cd44	CD44 antigen
1418774_a_at	3.678	Atp7a	ATPase, Cu++ transporting, alpha polypeptide
1425549_at	3.648	Psen1	presenilin 1
1422410_at	3.634	Ferd3l	Fer3-like (Drosophila)
1421276_a_at	3.619	Dst	dystonin
1427483_at	3.519	Slc25a24	RIKEN cDNA 2610016M12 gene
1450362_at	3.483	U55872	go_function: translation initiation factor activity [goid 0003743] [evidence IEA]; go_process: translational initiation [goid 0006413] [evidence IEA]; Mus musculus cDNA sequence U55872 (U55872), mRNA.
1423014_at	3.471	Pcdhb6	protocadherin beta 6
1421871_at	3.451	Sh3bgrl	SH3-binding domain glutamic acid-rich protein like
1417522_at	3.438	Fbxo32	F-box only protein 32
1416239_at	3.433	Ass1	argininosuccinate synthetase 1
1419250_a_at	3.432	Pftk1	PFTAIRE protein kinase 1
1417011_at	3.429	Sdc2	syndecan 2
1431828_a_at	3.418	Synj2	synaptojanin 2
1449577_x_at	3.34	Tpm2	tropomyosin 2, beta
1423179_at	3.339	Kcnb1	potassium voltage gated channel, Shab-related subfamily, member 1
1426191_a_at	3.326	Bcl2l1	Bcl2-like
1426244_at	3.322	Mapre2	microtubule-associated protein, RP/EB family, member 2
1424476_at	3.303	Camkk2	calcium/calmodulin-dependent protein kinase kinase 2, beta
1418911_s_at	3.29	Acsl4	fatty acid-Coenzyme A ligase, long chain 4
1418513_at	3.273	Stk3	serine/threonine kinase 3 (Ste20, yeast homolog)
1421789_s_at	3.254	Arf3	ADP-ribosylation factor 3
1416114_at	3.252	Sparcl1	SPARC-like 1 (mast9, hevin)
1449997_at	3.247	Tpm3	tropomyosin 3, gamma
1423626_at	3.197	Dst	dystonin
1425329_a_at	3.193	Dia1	diaphorase 1 (NADH)
1424755_at	3.185	Hip1	huntingtin interacting protein 1
1430278_a_at	3.183	Dqx1	Mus musculus adult male tongue cDNA, RIKEN full-length enriched library, clone:2310066E11 product:DEAQ RNA-dependent ATPase, full insert sequence.
1451680_at	3.176	Npn3	RIKEN cDNA 1700127B04 gene
1421002_at	3.161	Angptl2	602356479F1 NCI_CGAP_Mam1 Mus musculus cDNA clone IMAGE:4485306 5', mRNA sequence.
1431834_a_at	3.126	Emilin1	elastin microfibril interfacer 1
1452604_at	3.102	Stard13	serologically defined colon cancer antigen 13
1418438_at	3.1	Fabp2	fatty acid binding protein 2, intestinal
1451828_a_at	3.097	Acsl4	fatty acid-Coenzyme A ligase, long chain 4
1420371_at	3.096	Sntb2	603274893F1 NCI_CGAP_Mam3 Mus musculus cDNA clone IMAGE:5315422 5', mRNA sequence.
1421549_at	3.084	Pcdhb15	protocadherin beta 15
1422725_at	3.023	Mak	male germ cell-associated kinase
1421947_at	3.015	Gng12	guanine nucleotide binding protein (G protein), gamma 12
1418414_at	3.009	Kcnh1	potassium voltage-gated channel, subfamily H (eag-related), member 1
1418483_a_at	2.979	Ggta1	glycoprotein galactosyltransferase alpha 1, 3
1419043_a_at	2.961	AW111922	expressed sequence AW111922
1426004_a_at	2.956	Tgm2	transglutaminase 2, C polypeptide
1418269_at	2.948	Loxl3	lysyl oxidase-like 3
1450913_at	2.942	B4galt6	UDP-Gal:betaGlcNAc beta 1,4-galactosyltransferase, polypeptide 6
1430634_a_at	2.929	Pfkp	BB076574 RIKEN full-length enriched, adult male diencephalon Mus musculus cDNA clone 9330125N24 3' similar to Y19008 Mus musculus mRNA for ATP:D-fructose 6-phosphate 1-phosphotransferase, mRNA sequence.
1421485_at	2.925	Ttbk1	tau tubulin kinase 1
1419276_at	2.917	Enpp1	ectonucleotide pyrophosphatase/phosphodiesterase 1
1430332_a_at	2.879	Gus	beta-glucuronidase
1422184_a_at	2.862	Ak1	adenylate kinase 1
1449145_a_at	2.861	Cav	caveolin, caveolae protein
1450007_at	2.859	1500003O03Rik	RIKEN cDNA 1500003O03 gene
1450377_at	2.816	Thbs1	thrombospondin 1
1448545_at	2.812	Sdc2	syndecan 2
1417871_at	2.805	Hsd17b7	hydroxysteroid (17-beta) dehydrogenase 7
1421217_a_at	2.804	Lgals9	lectin, galactose binding, soluble 9
1427592_at	2.798	Pcdh7	Similar to protocadherin 7 isoform c precursor; BH-pcdh; protocadherin 7; brain-heart protocadherin (LOC381720), mRNA
1419204_at	2.796	Dll1	delta-like 1 (Drosophila)
1419747_at	2.791	Asgr2	asialoglycoprotein receptor 2
1451634_at	2.78	2810051F02Rik	RIKEN cDNA 2810051F02 gene
1425351_at	2.776	Npn3	RIKEN cDNA 1700127B04 gene
1451454_at	2.774	Pcdh20	RIKEN cDNA C630015B17 gene
1416041_at	2.758	Sgk	serum/glucocorticoid regulated kinase
1455363_at	2.754	Bai1	brain-specific angiogenesis inhibitor 1
1426926_at	2.748	Plcg2	phospholipase C, gamma 2
1423433_at	2.743	Ssa2	Sjogren syndrome antigen A2
1460307_at	2.741	Akt3	thymoma viral proto-oncogene 3
1428838_a_at	2.741	Dck	deoxycytidine kinase
1450424_a_at	2.739	Il18bp	interleukin 18 binding protein
1416431_at	2.73	2310057H16Rik	RIKEN cDNA 2310057H16 gene
1421198_at	2.72	Itgav	integrin alpha V
1448944_at	2.708	Nrp	neuropilin
1416589_at	2.705	Sparc	secreted acidic cysteine rich glycoprotein
1424475_at	2.7	Camkk2	calcium/calmodulin-dependent protein kinase kinase 2, beta
1418685_at	2.69	Tirap	toll-interleukin 1 receptor (TIR) domain-containing adaptor protein
1425028_a_at	2.689	Tpm2	tropomyosin 2, beta
1450173_at	2.684	Ripk2	receptor (TNFRSF)-interacting serine-threonine kinase 2
1429947_a_at	2.68	Zbp1	Z-DNA binding protein 1
1448160_at	2.666	Lcp1	lymphocyte cytosolic protein 1
1420422_at	2.659	Pcdhb21	protocadherin beta 21
1424307_at	2.635	Arhgap1	Rho GTPase activating protein 1
1422494_s_at	2.629	4932702G04Rik	RIKEN cDNA 4932702G04 gene
1450650_at	2.589	Myo10	myosin X
1416407_at	2.584	Pea15	phosphoprotein enriched in astrocytes 15
1417534_at	2.581	Itgb5	integrin beta 5
1426431_at	2.577	Jag2	AV264681 RIKEN full-length enriched, adult male testis (DH10B) Mus musculus cDNA clone 4930502C11 3' similar to Y14331 Mus musculus partial mRNA for jagged2 protein, clone MB16, mRNA sequence.
1422078_at	2.573	Akt3	thymoma viral proto-oncogene 3
1420664_s_at	2.549	Procr	protein C receptor, endothelial
1423586_at	2.539	Axl	AXL receptor tyrosine kinase
1450629_at	2.539	D15Ertd366e	DNA segment, Chr 15, ERATO Doi 366, expressed
1424523_at	2.536	Elmo1	engulfment and cell motility 1, ced-12 homolog (C. elegans)
1420887_a_at	2.526	Bcl2l1	Bcl2-like
1416666_at	2.523	Serpine2	serine (or cysteine) proteinase inhibitor, clade E, member 2
1416130_at	2.518	Prnp	prion protein
1424826_s_at	2.503	Mtss1	metastasis suppressor 1
1424268_at	2.501	Smox	spermine oxidase
1423049_a_at	2.479	Tpm1	tropomyosin 1, alpha
1449519_at	2.459	Gadd45a	growth arrest and DNA-damage-inducible 45 alpha
1450270_at	2.454	Pcdhb11	protocadherin beta 11
1423597_at	2.446	Atp8a1	ATPase, aminophospholipid transporter (APLT), class I, type 8A, member 1
1426975_at	2.412	4632413K17Rik	RIKEN cDNA 4632413K17 gene
1448416_at	2.403	Mglap	matrix gamma-carboxyglutamate (gla) protein
1423162_s_at	2.4	Spred1	sprouty protein with EVH-1 domain 1, related sequence
1417350_at	2.398	Pldn	pallidin
1448233_at	2.398	Prnp	prion protein
1460302_at	2.381	Thbs1	thrombospondin 1
1422544_at	2.378	Myo10	myosin X
1430692_a_at	2.364	Sel1h	Sel1 (suppressor of lin-12) 1 homolog (C. elegans)
1431721_a_at	2.361	Proz	protein Z, vitamin K-dependent plasma glycoprotein
1421026_at	2.354	Gna12	guanine nucleotide binding protein, alpha 12
1452145_at	2.349	H6pd	hexose-6-phosphate dehydrogenase (glucose 1-dehydrogenase)
1423161_s_at	2.342	Spred1	sprouty protein with EVH-1 domain 1, related sequence
1426245_s_at	2.329	Mapre2	microtubule-associated protein, RP/EB family, member 2
1416221_at	2.298	Fstl1	follistatin-like 1
1419640_at	2.298	Purb	purine rich element binding protein B
1450534_x_at	2.289	H2-K1	histocompatibility 2, Q region locus 1
1417533_a_at	2.287	Itgb5	integrin beta 5
1450499_at	2.285	Sca1	spinocerebellar ataxia 1 homolog (human)
1450378_at	2.284	Tapbp	TAP binding protein
1417500_a_at	2.281	Tgm2	transglutaminase 2, C polypeptide
1459546_s_at	2.277	Enpp1	ectonucleotide pyrophosphatase/phosphodiesterase 1
1427937_at	2.273	2610030H06Rik	RIKEN cDNA 2610030H06 gene
1417123_at	2.271	Vav3	vav 3 oncogene
1449268_at	2.262	Gfpt1	glutamine fructose-6-phosphate transaminase 1
1448605_at	2.256	Rhoc	ras homolog gene family, member C
1425850_a_at	2.25	Nek6	NIMA (never in mitosis gene a)-related expressed kinase 6
1427287_s_at	2.246	Itpr5	inositol 1,4,5-triphosphate receptor 5
1425610_s_at	2.246	Galnt2	UDP-N-acetyl-alpha-D-galactosamine:polypeptide N-acetylgalactosaminyltransferase 2
1425932_a_at	2.245	Cugbp1	CUG triplet repeat, RNA binding protein 1
1428107_at	2.235	Sh3bgrl	SH3-binding domain glutamic acid-rich protein like
1454048_a_at	2.229	4931408A02Rik	RIKEN cDNA 4931408A02 gene
1425639_at	2.222	Centa2	centaurin, alpha 2
1425107_a_at	2.215	Lifr	leukemia inhibitory factor receptor
1449551_at	2.214	Myo1c	myosin IC
1422603_at	2.206	Rnase4	RIKEN cDNA C730049F20 gene
1417790_at	2.194	Dok1	downstream of tyrosine kinase 1
1417752_at	2.178	Coro1c	coronin, actin binding protein 1C
1431781_at	2.167	Ypel1	unnamed protein product; peptidylprolyl isomerase (cyclophilin)-like 2 (MGD|MGI:1913303, GB|NM_023249, evidence: BLASTN, 99%, match=831) putative; Mus musculus adult male testis cDNA, RIKEN full-length enriched library, clone:1700016N17 product:peptidylprolyl isomerase (cyclophilin)-like 2, full insert sequence.
1450115_at	2.158	Gnaq	guanine nucleotide binding protein, alpha q polypeptide
1422311_a_at	2.156	Polr2a	polymerase (RNA) II (DNA directed) polypeptide A
1455089_at	2.142	Gng12	guanine nucleotide binding protein (G protein), gamma 12
1460293_at	2.137	Freq	AU079041 Sugano mouse brain mncb Mus musculus cDNA clone MNCb-3757 5', mRNA sequence.
1449527_at	2.132	Pcdhb7	protocadherin beta 7
1423231_at	2.132	Nrgn	neurogranin
1423058_at	2.124	Capza2	capping protein (actin filament) muscle Z-line, alpha 2
1449840_at	2.121	Sntb2	603274893F1 NCI_CGAP_Mam3 Mus musculus cDNA clone IMAGE:5315422 5', mRNA sequence.
1422101_at	2.114	Tnfrsf23	tumor necrosis factor receptor superfamily, member 23
1423885_at	2.108	Lamc1	laminin, gamma 1
1450767_at	2.107	Nedd9	neural precursor cell expressed, developmentally down-regulated gene 9
1426908_at	2.105	Galnt7	UDP-N-acetyl-alpha-D-galactosamine: polypeptide N-acetylgalactosaminyltransferase 7
1417225_at	2.103	Arl6ip5	ADP-ribosylation factor-like 6 interacting protein 5
1417279_at	2.097	Itpr1	inositol 1,4,5-triphosphate receptor 1
1455900_x_at	2.09	Tgm2	BB041811 RIKEN full-length enriched, 13 days embryo male testis Mus musculus cDNA clone 6030458C10 3' similar to M55154 Mouse transglutaminase (TGase) mRNA, mRNA sequence.
1417366_s_at	2.088	Calm1	calmodulin 1
1419244_a_at	2.087	Rab14	AV339290 RIKEN full-length enriched, adult male olfactory bulb Mus musculus cDNA clone 6430503H11 3' similar to AF052113 Homo sapiens clone 23675, mRNA sequence.
1448851_a_at	2.086	Dnajc5	DnaJ (Hsp40) homolog, subfamily C, member 5
1419259_at	2.086	Rsu1	Ras suppressor protein 1
1419573_a_at	2.084	Lgals1	lectin, galactose binding, soluble 1
1421090_at	2.07	Epb4.1l1	erythrocyte protein band 4.1-like 1
1424157_at	2.068	Ehd2	EH-domain containing 2
1450919_at	2.066	Mpp1	membrane protein, palmitoylated
1423551_at	2.063	Cdh13	cadherin 13
1425410_at	2.056	1810034M08Rik	RIKEN cDNA 1810034M08 gene
1416363_at	2.04	Fkbp4	FK506 binding protein 4
1416780_at	2.032	Pfkm	phosphofructokinase, muscle
1415976_a_at	2.009	Carhsp1	calcium regulated heat stable protein 1
1451908_a_at	2.008	Sec14l1	SEC14-like 1 (S. cerevisiae)
1423061_at	0.492	Arvcf	armadillo repeat gene deleted in velo-cardio-facial syndrome
1422811_at	0.491	Slc27a1	solute carrier family 27 (fatty acid transporter), member 1
1438115_a_at	0.491	Slc9a3r1	BB805362 RIKEN full-length enriched, adult male gall bladder Mus musculus cDNA clone G630068J09 3', mRNA sequence.
1450854_at	0.483	Pa2g4	proliferation-associated 2G4
1437566_at	0.482	BC003262	cDNA sequence BC003262
1450707_at	0.481	Doc2g	double C2, gamma
1422536_at	0.479	Tnni3	troponin I, cardiac
1428510_at	0.478	Lphn1	latrophilin 1
1449926_at	0.467	Tnfsf7	tumor necrosis factor (ligand) superfamily, member 7
1424817_at	0.464	4931426K16Rik	RIKEN cDNA 4931426K16 gene
1416997_a_at	0.464	Hap1	huntingtin-associated protein 1
1427367_at	0.46	BC026645	cDNA sequence BC026645
1426892_at	0.459	Utrn	utrophin
1428467_at	0.456	1190002A23Rik	mannan-binding lectin serine protease 2
1456541_x_at	0.449	Atad3a	BB357220 RIKEN full-length enriched, adult male corpus striatum Mus musculus cDNA clone C030019H23 3', mRNA sequence.
1419076_a_at	0.442	Brca2	breast cancer 2
1428117_x_at	0.43	Tctex1	t-complex testis expressed 1
1427790_at	0.43	Adam1a	a disintegrin and metalloproteinase domain 1a
1425244_a_at	0.425	Theg	testicular haploid expressed gene
1428327_at	0.423	2310001H13Rik	RIKEN cDNA 2310001H13 gene
1456388_at	0.414	Atp11a	ATPase, class VI, type 11A
1427215_at	0.412	MGC37245	hypothetical protein MGC37245
1427149_at	0.409	Pepp3	phosphoinositol 3-phosphate-binding protein-3
1421738_at	0.407	Gabra2	gamma-aminobutyric acid (GABA-A) receptor, subunit alpha 2
1424879_at	0.405	2810008P14Rik	RIKEN cDNA 2810008P14 gene
1438367_x_at	0.404	Ddr1	BB495385 RIKEN full-length enriched, 13 days embryo stomach Mus musculus cDNA clone D530048B15 3' similar to AF026259 Mus musculus receptor-like tyrosine kinase (Nep) mRNA, mRNA sequence.
1417979_at	0.396	Tnmd	tenomodulin
1449457_at	0.37	Cach	cytosolic acetyl-CoA hydrolase
1421544_at	0.368	Dnahc11	dynein, axonemal, heavy chain 11
1420600_at	0.367	Tpo	thyroid peroxidase
1418784_at	0.366	Grik5	glutamate receptor, ionotropic, kainate 5 (gamma 2)
1435559_at	0.363	BC029719	myosin VI
1418065_at	0.358	Rag2	recombination activating gene 2
1423854_a_at	0.343	Rasl11b	RIKEN cDNA 1190017B18 gene
1418786_at	0.34	Mapk8ip2	mitogen-activated protein kinase 8 interacting protein 2
1422479_at	0.34	Acas2	acetyl-Coenzyme A synthetase 2 (ADP forming)
1421987_at	0.339	Papss2	3'-phosphoadenosine 5'-phosphosulfate synthase 2
1424744_at	0.333	Sds	serine dehydratase
1419456_at	0.333	Dcxr	dicarbonyl L-xylulose reductase
1438219_at	0.332	Pura	purine rich element binding protein A
1451924_a_at	0.332	Edn1	endothelin 1
1449524_at	0.33	Eda	ectodysplasin-A
1425552_at	0.329	Hip1r	huntingtin interacting protein 1 related
1422478_a_at	0.322	Acas2	acetyl-Coenzyme A synthetase 2 (ADP forming)
1454005_at	0.316	Fmo2	Mus musculus adult male tongue cDNA, RIKEN full-length enriched library, clone:2310008D08 product:flavin containing monooxygenase 2, full insert sequence.
1460374_at	0.308	Adam2	a disintegrin and metalloprotease domain 2
1422122_at	0.301	Fcer2a	Fc receptor, IgE, low affinity II, alpha polypeptide
1425355_at	0.295	BC018371	cDNA sequence BC018371
1451925_at	0.295	Eda	ectodysplasin-A
1416783_at	0.291	Tac1	tachykinin 1
1427102_at	0.291	Slfn4	schlafen 4
1416107_at	0.29	Nsg2	neuron specific gene family member 2
1422244_at	0.29	Pkdrej	polycystic kidney disease (polycystin) and REJ (sperm receptor for egg jelly, sea urchin homolog)-like
1426028_a_at	0.284	Cit	citron
1426136_x_at	0.272	Klra3	killer cell lectin-like receptor, subfamily A, member 8
1417429_at	0.269	Fmo1	flavin containing monooxygenase 1
1434323_at	0.266	Eif3s3	eukaryotic translation initiation factor 3, subunit 3 (gamma)
1426079_at	0.265	Cd3z	CD3 antigen, zeta polypeptide
1454504_at	0.265	Kcnip1	Mus musculus adult male hippocampus cDNA, RIKEN full-length enriched library, clone:2900046L02 product:Kv channel-interacting protein 1, full insert sequence.
1449980_a_at	0.261	Gabrd	gamma-aminobutyric acid (GABA-A) receptor, subunit delta
1437459_x_at	0.255	Slc25a19	AV338420 RIKEN full-length enriched, adult male olfactory bulb Mus musculus cDNA clone 6430409E08 3', mRNA sequence.
1426960_a_at	0.255	Fa2h	fatty acid 2-hydroxylase
1438373_at	0.251	App	AV348729 RIKEN full-length enriched, adult male olfactory bulb Mus musculus cDNA clone 6430710O10 3' similar to X59379 Mouse mRNA for amyloid beta precursor (protease nexin II), mRNA sequence.
1417151_a_at	0.251	Ntsr2	neurotensin receptor 2
1453986_at	0.249	Lig3	ligase III, DNA, ATP-dependent
1431429_a_at	0.224	Arl4	ADP-ribosylation factor-like 4
1449290_at	0.222	Dpysl5	dihydropyrimidinase-like 5
1417896_at	0.221	Tjp3	tight junction protein 3
1425453_x_at	0.213	Klra12	killer cell lectin-like receptor subfamily A, member 12
1419395_at	0.196	Cach	cytosolic acetyl-CoA hydrolase
1427133_s_at	0.194	Lrp2	low density lipoprotein receptor-related protein 2
1449178_at	0.191	Pdlim3	PDZ and LIM domain 3
1426294_at	0.189	Hapln1	cartilage link protein 1
1425070_at	0.188	Ntrk3	neurotrophic tyrosine kinase, receptor, type 3
1418037_at	0.183	C4bp	complement component 4 binding protein
1448729_a_at	0.181	Sept4	septin 4
1427284_a_at	0.18	Ttpa	tocopherol (alpha) transfer protein
1422329_a_at	0.173	Ntrk3	neurotrophic tyrosine kinase, receptor, type 3
1422504_at	0.171	Glrb	glycine receptor, beta subunit
1418051_at	0.169	Ephb6	Eph receptor B6
1421058_at	0.168	Adh7	alcohol dehydrogenase 7 (class IV), mu or sigma polypeptide
1421165_at	0.159	Mycbp	AV204697 RIKEN full-length enriched, adult male testis Mus musculus cDNA clone 1700056D02 3' similar to AB015858 Mus musculus mRNA for AMY-1, mRNA sequence.
1454061_at	0.122	Gt(ROSA)26asSor	gene trap ROSA 26 antisense, Philippe Soriano
1433438_x_at	0.0357	Mela	BB794642 RIKEN full-length enriched, embryo RCB-0549 Cle-H3 cDNA Mus musculus cDNA clone G431001E10 3', mRNA sequence.
Protein binding/actin binding (GO:0003779)
Gene name	Fold change (car/pap)	Common	Description
1450813_a_at	6.273	Tnni1	troponin I, skeletal, slow 1
1449996_a_at	5.573	Tpm3	tropomyosin 3, gamma
1425521_at	4.85	Paip1	polyadenylate binding protein-interacting protein 1
1416515_at	4.62	Fscn1	fascin homolog 1, actin bundling protein (Strongylocentrotus) purpuratus)
1451990_at	4.527	Mapre2	microtubule-associated protein, RP/EB family, member 2
1418418_a_at	4.237	Prlpc1	prolactin-like protein C 1
1427485_at	4.212	Lmod1	leiomodin 1 (smooth muscle)
1418774_a_at	3.678	Atp7a	ATPase, Cu++ transporting, alpha polypeptide
1421276_a_at	3.619	Dst	dystonin
1449577_x_at	3.34	Tpm2	tropomyosin 2, beta
1426244_at	3.322	Mapre2	microtubule-associated protein, RP/EB family, member 2
1449997_at	3.247	Tpm3	tropomyosin 3, gamma
1436954_at	3.208	Waspip	Wiskott-Aldrich syndrome protein interacting protein
1423626_at	3.197	Dst	dystonin
1424755_at	3.185	Hip1	huntingtin interacting protein 1
1420371_at	3.096	Sntb2	603274893F1 NCI_CGAP_Mam3 Mus musculus cDNA clone IMAGE:5315422 5', mRNA sequence.
1421947_at	3.015	Gng12	guanine nucleotide binding protein (G protein), gamma 12
1430332_a_at	2.879	Gus	beta-glucuronidase
1425028_a_at	2.689	Tpm2	tropomyosin 2, beta
1450173_at	2.684	Ripk2	receptor (TNFRSF)-interacting serine-threonine kinase 2
1448160_at	2.666	Lcp1	lymphocyte cytosolic protein 1
1450650_at	2.589	Myo10	myosin X
1436986_at	2.554	Sntb2	syntrophin, basic 2
1450629_at	2.539	D15Ertd366e	DNA segment, Chr 15, ERATO Doi 366, expressed
1424523_at	2.536	Elmo1	engulfment and cell motility 1, ced-12 homolog (C. elegans)
1424826_s_at	2.503	Mtss1	metastasis suppressor 1
1423049_a_at	2.479	Tpm1	tropomyosin 1, alpha
1422544_at	2.378	Myo10	myosin X
1426245_s_at	2.329	Mapre2	microtubule-associated protein, RP/EB family, member 2
1417123_at	2.271	Vav3	vav 3 oncogene
1449551_at	2.214	Myo1c	myosin IC
1417752_at	2.178	Coro1c	coronin, actin binding protein 1C
1455089_at	2.142	Gng12	guanine nucleotide binding protein (G protein), gamma 12
1423058_at	2.124	Capza2	capping protein (actin filament) muscle Z-line, alpha 2
1449840_at	2.121	Sntb2	603274893F1 NCI_CGAP_Mam3 Mus musculus cDNA clone IMAGE:5315422 5', mRNA sequence.
1417225_at	2.103	Arl6ip5	ADP-ribosylation factor-like 6 interacting protein 5
1421090_at	2.07	Epb4.1l1	erythrocyte protein band 4.1-like 1
1422536_at	0.479	Tnni3	troponin I, cardiac
1426892_at	0.459	Utrn	utrophin
1438608_at	0.424	Tnni2	troponin I, skeletal, fast 2
1424879_at	0.405	2810008P14Rik	RIKEN cDNA 2810008P14 gene
1435559_at	0.363	BC029719	myosin VI
1418786_at	0.34	Mapk8ip2	mitogen-activated protein kinase 8 interacting protein 2
1419456_at	0.333	Dcxr	dicarbonyl L-xylulose reductase
1425552_at	0.329	Hip1r	huntingtin interacting protein 1 related
1416107_at	0.29	Nsg2	neuron specific gene family member 2
1426028_a_at	0.284	Cit	citron
1454504_at	0.265	Kcnip1	Mus musculus adult male hippocampus cDNA, RIKEN full-length enriched library, clone:2900046L02 product:Kv channel-interacting protein 1, full insert sequence.
1449178_at	0.191	Pdlim3	PDZ and LIM domain 3
1455220_at	0.139	Frat2	frequently rearranged in advanced T-cell lymphomas 2
Calcium ion binding (GO:0005509)
Gene name	Fold change (car/pap)	Common	Description
1418774_a_at	3.678	ATPase, Cu++ transporting, alpha polypeptide
1421276_a_at	3.619	dystonin
1423626_at	3.197	dystonin
1420371_at	3.096	603274893F1 NCI_CGAP_Mam3 Mus musculus cDNA clone IMAGE:5315422 5', mRNA sequence.
1448160_at	2.666	lymphocyte cytosolic protein 1
1450650_at	2.589	myosin X
1436986_at	2.554	syntrophin, basic 2
1422544_at	2.378	myosin X
1449551_at	2.214	myosin IC
1449840_at	2.121	603274893F1 NCI_CGAP_Mam3 Mus musculus cDNA clone IMAGE:5315422 5', mRNA sequence.
1426892_at	0.459	utrophin
1435559_at	0.363	myosin VI
1454504_at	0.265	Mus musculus adult male hippocampus cDNA, RIKEN full-length enriched library, clone:2900046L02 product:Kv channel-interacting protein 1, full insert sequence.
Lipid binding (GO:0008289)
Gene name	Fold change (car/pap)	Common	Description
1419606_a_at	9.049	Tnnt1	troponin T1, skeletal, slow
1452013_at	6.684	Atp10a	ATPase, class V, type 10A
1450429_at	6.087	Capn6	calpain 6
1423228_at	4.065	B4galt6	UDP-Gal:betaGlcNAc beta 1,4-galactosyltransferase, polypeptide 6
1424831_at	4.026	Cpne2	copine II
1460329_at	3.787	B4galt6	UDP-Gal:betaGlcNAc beta 1,4-galactosyltransferase, polypeptide 6
1431828_a_at	3.418	Synj2	synaptojanin 2
1452604_at	3.102	Stard13	serologically defined colon cancer antigen 13
1418438_at	3.1	Fabp2	fatty acid binding protein 2, intestinal
1450913_at	2.942	B4galt6	UDP-Gal:betaGlcNAc beta 1,4-galactosyltransferase, polypeptide 6
1449145_a_at	2.861	Cav	caveolin, caveolae protein
1426926_at	2.748	Plcg2	phospholipase C, gamma 2
1416130_at	2.518	Prnp	prion protein
1423597_at	2.446	Atp8a1	ATPase, aminophospholipid transporter (APLT), class I, type 8A, member 1
1421241_at	2.433	Ngfr	nerve growth factor receptor (TNFR superfamily, member 16)
1448233_at	2.398	Prnp	prion protein
1425639_at	2.222	Centa2	centaurin, alpha 2
1422811_at	0.491	Slc27a1	solute carrier family 27 (fatty acid transporter), member 1
1450707_at	0.481	Doc2g	double C2, gamma
1456388_at	0.414	Atp11a	ATPase, class VI, type 11A
1449457_at	0.37	Cach	cytosolic acetyl-CoA hydrolase
1419395_at	0.196	Cach	cytosolic acetyl-CoA hydrolase
Catalitic activity (Hydrolase (116 genes)/Kinase (68 genes)/transferase (GO:0016740) (185 genes))
Gene name	Fold change (car/pap)	Common	Description
1460241_a_at	59.24	Siat9	sialyltransferase 9 (CMP-NeuAc:lactosylceramide alpha-2,3-sialyltransferase)
1455136_at	14.32	Atp1a2	UI-M-BG0-aht-a-04-0-UI.s1 NIH_BMAP_MSC Mus musculus cDNA clone UI-M-BG0-aht-a-04-0-UI 3', mRNA sequence.
1416676_at	13.03	Kng1	histidine-rich glycoprotein
1427465_at	12.48	Atp1a2	ATPase, Na+/K+ transporting, alpha 2 polypeptide
1452308_a_at	12.37	Atp1a2	ATPase, Na+/K+ transporting, alpha 2 polypeptide
1434893_at	9.146	Atp1a2	UI-M-BG0-aht-a-04-0-UI.s1 NIH_BMAP_MSC Mus musculus cDNA clone UI-M-BG0-aht-a-04-0-UI 3', mRNA sequence.
1419606_a_at	9.049	Tnnt1	troponin T1, skeletal, slow
1451843_a_at	7.562	Ggta1	glycoprotein galactosyltransferase alpha 1, 3
1417634_at	7.102	Sod3	superoxide dismutase 3, extracellular
1448469_at	6.862	Nid1	nidogen 1
1452013_at	6.684	Atp10a	ATPase, class V, type 10A
1421679_a_at	6.176	Cdkn1a	cyclin-dependent kinase inhibitor 1A (P21)
1450136_at	6.134	Cd38	CD38 antigen
1450429_at	6.087	Capn6	calpain 6
1450032_at	5.695	Slco2a1	solute carrier organic anion transporter family, member 2a1
1421365_at	5.575	Fst	follistatin
1431362_a_at	5.242	Smoc2	unnamed protein product; putative secreted modular calcium binding protein 2 (MGD|MGI:1929881, GB|NM_022315, evidence: BLASTN, 99%, match=2775); Mus musculus adult male testis cDNA, RIKEN full-length enriched library, clone:1700056C05 product:secreted modular calcium binding protein 2, full insert sequence.
1418876_at	5.011	Foxd1	forkhead box D1
1449965_at	4.996	Mcpt8	mast cell protease 8
1449952_s_at	4.925	Tmprss8	distal intestinal serine protease
1420860_at	4.841	Itga9	integrin alpha 9
1424581_at	4.574	AW240854	expressed sequence AW240854
1425864_a_at	4.504	Sorcs1	VPS10 domain receptor protein SORCS
1421511_at	4.491	Itgb3	integrin beta 3
1435964_a_at	4.461		Transcribed sequence with strong similarity to protein ref:NP_057365.1 (H.sapiens) STE20-like kinase; STE2-like kinase [Homo sapiens]
1421285_at	4.384	Pik3ap1	phosphoinositide-3-kinase adaptor protein 1
1421670_a_at	4.36	Irak4	interleukin-1 receptor-associated kinase 4
1450501_at	4.341	Itga2	integrin alpha 2
1418020_s_at	4.183	Cpd	carboxypeptidase D
1421411_at	4.117	Pstpip2	proline-serine-threonine phosphatase-interacting protein 2
1419032_at	4.071	2610018G03Rik	Transcribed sequence with weak similarity to protein pir:I58401 (M.musculus) I58401 protein-tyrosine kinase
1423228_at	4.065	B4galt6	UDP-Gal:betaGlcNAc beta 1,4-galactosyltransferase, polypeptide 6
1450085_at	4.056	Angptl2	602356479F1 NCI_CGAP_Mam1 Mus musculus cDNA clone IMAGE:4485306 5', mRNA sequence.
1418075_at	4.048	Siat7d	sialyltransferase 7 ((alpha-N-acetylneuraminyl 2,3-betagalactosyl-1,3)-N-acetyl galactosaminide alpha-2,6-sialyltransferase) D
1420913_at	4.009	Slco2a1	solute carrier organic anion transporter family, member 2a1
1450834_at	3.991	Fut4	fucosyltransferase 4
1420816_at	3.981	Ywhag	3-monooxgenase/tryptophan 5-monooxgenase activation protein, gamma polypeptide
1415834_at	3.935	Dusp6	dual specificity phosphatase 6
1425444_a_at	3.925	Tgfbr2	transforming growth factor, beta receptor II
1430545_at	3.841	AA545217	expressed sequence AA545217
1419673_at	3.827	Spock1	sparc/osteonectin, cwcv and kazal-like domains proteoglycan 1
1419358_at	3.817	Sorcs2	expressed sequence N28137
1460329_at	3.787	B4galt6	UDP-Gal:betaGlcNAc beta 1,4-galactosyltransferase, polypeptide 6
1417401_at	3.76	Rai14	retinoic acid induced 14
1421890_at	3.755	Siat5	sialyltransferase 5
1418519_at	3.727	Kat2	kynurenine aminotransferase II
1418774_a_at	3.678	Atp7a	ATPase, Cu++ transporting, alpha polypeptide
1422035_at	3.667	Serpinb9c	serine (or cysteine) proteinase inhibitor, clade B, member 9c
1425549_at	3.648	Psen1	presenilin 1
1449198_a_at	3.629	Siat9	sialyltransferase 9 (CMP-NeuAc:lactosylceramide alpha-2,3-sialyltransferase)
1427170_at	3.57	2410072D24Rik	RIKEN cDNA 2410072D24 gene
1454633_at	3.511	Etnk1	ethanolamine kinase 1
1418018_at	3.439	Cpd	carboxypeptidase D
1416239_at	3.433	Ass1	argininosuccinate synthetase 1
1419250_a_at	3.432	Pftk1	PFTAIRE protein kinase 1
1431828_a_at	3.418	Synj2	synaptojanin 2
1421509_at	3.405	Sorcs1	VPS10 domain receptor protein SORCS
1418019_at	3.334	Cpd	carboxypeptidase D
1420959_at	3.31	Asph	aspartate-beta-hydroxylase
1448186_at	3.304	Pnliprp2	pancreatic lipase-related protein 2
1426615_s_at	3.303	Ndrg4	N-myc downstream regulated 4
1424476_at	3.303	Camkk2	calcium/calmodulin-dependent protein kinase kinase 2, beta
1418911_s_at	3.29	Acsl4	fatty acid-Coenzyme A ligase, long chain 4
1422341_s_at	3.29	Lypla3	lysophospholipase 3
1418513_at	3.273	Stk3	serine/threonine kinase 3 (Ste20, yeast homolog)
1433515_s_at	3.27	Etnk1	ethanolamine kinase 1
1416114_at	3.252	Sparcl1	SPARC-like 1 (mast9, hevin)
1419280_at	3.217	Pip5k2a	phosphatidylinositol-4-phosphate 5-kinase, type II, alpha
1448941_at	3.198	B4galt2	UDP-Gal:betaGlcNAc beta 1,4- galactosyltransferase, polypeptide 2
1425329_a_at	3.193	Dia1	diaphorase 1 (NADH)
1424755_at	3.185	Hip1	huntingtin interacting protein 1
1436188_a_at	3.174	Ndrg4	N-myc downstream regulated 4
1421002_at	3.161	Angptl2	602356479F1 NCI_CGAP_Mam1 Mus musculus cDNA clone IMAGE:4485306 5', mRNA sequence.
1436775_a_at	3.15	Ankrd17	ankyrin repeat domain 17
1420461_at	3.126	Mst1r	macrophage stimulating 1 receptor (c-met-related tyrosine kinase)
1422211_a_at	3.111	B3gnt3	UDP-GlcNAc:betaGal beta-1,3-N-acetylglucosaminyltransferase 3
1453498_x_at	3.108	1010001D01Rik	RIKEN cDNA 1010001D01 gene
1451828_a_at	3.097	Acsl4	fatty acid-Coenzyme A ligase, long chain 4
1422725_at	3.023	Mak	male germ cell-associated kinase
1430355_a_at	2.991	1010001D01Rik	RIKEN cDNA 1010001D01 gene
1418483_a_at	2.979	Ggta1	glycoprotein galactosyltransferase alpha 1, 3
1426004_a_at	2.956	Tgm2	transglutaminase 2, C polypeptide
1456323_at	2.951	Pofut1	protein O-fucosyltransferase 1
1418269_at	2.948	Loxl3	lysyl oxidase-like 3
1450913_at	2.942	B4galt6	UDP-Gal:betaGlcNAc beta 1,4-galactosyltransferase, polypeptide 6
1430634_a_at	2.929	Pfkp	BB076574 RIKEN full-length enriched, adult male diencephalon Mus musculus cDNA clone 9330125N24 3' similar to Y19008 Mus musculus mRNA for ATP:D-fructose 6-phosphate 1-phosphotransferase, mRNA sequence.
1421485_at	2.925	Ttbk1	tau tubulin kinase 1
1419276_at	2.917	Enpp1	ectonucleotide pyrophosphatase/phosphodiesterase 1
1430332_a_at	2.879	Gus	beta-glucuronidase
1422184_a_at	2.862	Ak1	adenylate kinase 1
1437804_at	2.857	Igfbp7	insulin-like growth factor binding protein 7
1425911_a_at	2.823	Fgfr1	fibroblast growth factor receptor 1
1423968_at	2.817	AI313915	expressed sequence AI313915
1417871_at	2.805	Hsd17b7	hydroxysteroid (17-beta) dehydrogenase 7
1434745_at	2.796	Ccnd2	cyclin D2
1449538_a_at	2.773	Gcnt1	glucosaminyl (N-acetyl) transferase 1, core 2
1418074_at	2.769	Siat7d	sialyltransferase 7 ((alpha-N-acetylneuraminyl 2,3-betagalactosyl-1,3)-N-acetyl galactosaminide alpha-2,6-sialyltransferase) D
1423066_at	2.767	Dnmt3a	BB795491 RIKEN full-length enriched, Nullipotent stem cell CRL-2070 NE cDNA Mus musculus cDNA clone G431005F03 3', mRNA sequence.
1416041_at	2.758	Sgk	serum/glucocorticoid regulated kinase
1426926_at	2.748	Plcg2	phospholipase C, gamma 2
1460307_at	2.741	Akt3	thymoma viral proto-oncogene 3
1428838_a_at	2.741	Dck	deoxycytidine kinase
1421198_at	2.72	Itgav	integrin alpha V
1416589_at	2.705	Sparc	secreted acidic cysteine rich glycoprotein
1424475_at	2.7	Camkk2	calcium/calmodulin-dependent protein kinase kinase 2, beta
1418685_at	2.69	Tirap	toll-interleukin 1 receptor (TIR) domain-containing adaptor protein
1450173_at	2.684	Ripk2	receptor (TNFRSF)-interacting serine-threonine kinase 2
1429947_a_at	2.68	Zbp1	Z-DNA binding protein 1
1450745_at	2.676	C1galt1	core 1 UDP-galactose:N-acetylgalactosamine-alpha-R beta 1,3-galactosyltransferase
1422494_s_at	2.629	4932702G04Rik	RIKEN cDNA 4932702G04 gene
1418540_a_at	2.626	Ptpre	protein tyrosine phosphatase, receptor type, E
1450459_at	2.609	2010106G01Rik	RIKEN cDNA 2010106G01 gene
1431335_a_at	2.607	Wfdc1	unnamed protein product; PROSTATE STROMAL PROTEIN PS20 (SPTR|Q9ESH5, evidence: FASTY, 93.8%ID, 98.5%length, match=621) putative; Mus musculus adult male colon cDNA, RIKEN full-length enriched library, clone:9030625A11 product:PROSTATE STROMAL PROTEIN PS20, full insert sequence.
1416407_at	2.584	Pea15	phosphoprotein enriched in astrocytes 15
1422078_at	2.573	Akt3	thymoma viral proto-oncogene 3
1423586_at	2.539	Axl	AXL receptor tyrosine kinase
1425274_at	2.536	Asph	aspartate-beta-hydroxylase
1416666_at	2.523	Serpine2	serine (or cysteine) proteinase inhibitor, clade E, member 2
1421462_a_at	2.519	Lepre1	leprecan 1
1424268_at	2.501	Smox	spermine oxidase
1416505_at	2.494	Nr4a1	nuclear receptor subfamily 4, group A, member 1
1417400_at	2.492	Rai14	retinoic acid induced 14
1419292_at	2.487	9530081K03Rik	RIKEN cDNA 9530081K03 gene
1453724_a_at	2.48	Serpinf1	Mus musculus 11 days embryo whole body cDNA, RIKEN full-length enriched library, clone:2700051P09 product:serine (or cysteine) proteinase inhibitor, clade F (alpha-2 antiplasmin, pigment epithelium derived factor). member 1, full insert sequence.
1423569_at	2.478	Gatm	glycine amidinotransferase (L-arginine:glycine amidinotransferase)
1449519_at	2.459	Gadd45a	growth arrest and DNA-damage-inducible 45 alpha
1452752_at	2.447	Lepre1	leprecan 1
1423597_at	2.446	Atp8a1	ATPase, aminophospholipid transporter (APLT), class I, type 8A, member 1
1432647_at	2.443	Egfr	epidermal growth factor receptor
1421241_at	2.433	Ngfr	nerve growth factor receptor (TNFR superfamily, member 16)
1448239_at	2.43	Hmox1	heme oxygenase (decycling) 1
1451372_a_at	2.419	Art1	ADP-ribosyltransferase 1
1418373_at	2.413	Pgam2	phosphoglycerate mutase 2
1434547_at	2.385	Cpd	carboxypeptidase D
1431721_a_at	2.361	Proz	protein Z, vitamin K-dependent plasma glycoprotein
1421026_at	2.354	Gna12	guanine nucleotide binding protein, alpha 12
1452145_at	2.349	H6pd	hexose-6-phosphate dehydrogenase (glucose 1-dehydrogenase)
1460285_at	2.309	Itga9	integrin alpha 9
1416221_at	2.298	Fstl1	follistatin-like 1
1452504_s_at	2.295	Ctbs	chitobiase, di-N-acetyl-
1417500_a_at	2.281	Tgm2	transglutaminase 2, C polypeptide
1459546_s_at	2.277	Enpp1	ectonucleotide pyrophosphatase/phosphodiesterase 1
1423959_at	2.276	AV047578	expressed sequence AV047578
1417123_at	2.271	Vav3	vav 3 oncogene
1449268_at	2.262	Gfpt1	glutamine fructose-6-phosphate transaminase 1
1421331_at	2.255	Hs3st3b	heparan sulfate (glucosamine) 3-O-sulfotransferase 3B
1437112_at	2.253	Pld1	phospholipase D1
1425850_a_at	2.25	Nek6	NIMA (never in mitosis gene a)-related expressed kinase 6
1425610_s_at	2.246	Galnt2	UDP-N-acetyl-alpha-D-galactosamine:polypeptide N-acetylgalactosaminyltransferase 2
1425932_a_at	2.245	Cugbp1	CUG triplet repeat, RNA binding protein 1
1448632_at	2.241	Psmb10	proteasome (prosome, macropain) subunit, beta type 10
1431655_a_at	2.229	2610037M15Rik	RIKEN cDNA 2610037M15 gene
1425547_a_at	2.228	1200014P03Rik	RIKEN cDNA 1200014P03 gene
1422603_at	2.206	Rnase4	RIKEN cDNA C730049F20 gene
1417790_at	2.194	Dok1	downstream of tyrosine kinase 1
1450213_at	2.171	Pde7b	phosphodiesterase 7B
1431781_at	2.167	Ypel1	unnamed protein product; peptidylprolyl isomerase (cyclophilin)-like 2 (MGD|MGI:1913303, GB|NM_023249, evidence: BLASTN, 99%, match=831) putative; Mus musculus adult male testis cDNA, RIKEN full-length enriched library, clone:1700016N17 product:peptidylprolyl isomerase (cyclophilin)-like 2, full insert sequence.
1422311_a_at	2.156	Polr2a	polymerase (RNA) II (DNA directed) polypeptide A
1450010_at	2.146	Hsd17b12	hydroxysteroid (17-beta) dehydrogenase 12
1426440_at	2.14	Dhrs7	dehydrogenase/reductase (SDR family) member 7
1436750_a_at	2.136	Oxct1	3-oxoacid CoA transferase
1423231_at	2.132	Nrgn	neurogranin
1460388_at	2.126	4632408A20Rik	RIKEN cDNA 4632408A20 gene
1451985_at	2.122	Lrrk1	expressed sequence AW319595
1420684_at	2.114	Acox3	acyl-Coenzyme A oxidase 3, pristanoyl
1426098_a_at	2.108	Cast	calpastatin
1426908_at	2.105	Galnt7	UDP-N-acetyl-alpha-D-galactosamine: polypeptide N-acetylgalactosaminyltransferase 7
1450843_a_at	2.103	Serpinh1	serine (or cysteine) proteinase inhibitor, clade H, member 1
1422959_s_at	2.102	Zfp313	zinc finger protein 313
1425997_a_at	2.093	Pign	phosphatidylinositol glycan, class N
1455900_x_at	2.09	Tgm2	BB041811 RIKEN full-length enriched, 13 days embryo male testis Mus musculus cDNA clone 6030458C10 3' similar to M55154 Mouse transglutaminase (TGase) mRNA, mRNA sequence.
1417033_at	2.088	Ube2g2	ubiquitin-conjugating enzyme E2G 2
1425739_at	2.068	Pld1	phospholipase D1
1450919_at	2.066	Mpp1	membrane protein, palmitoylated
1417220_at	2.06	Fah	fumarylacetoacetate hydrolase
1417785_at	2.057	Pla1a	phospholipase A1 member A
1425410_at	2.056	1810034M08Rik	RIKEN cDNA 1810034M08 gene
1416363_at	2.04	Fkbp4	FK506 binding protein 4
1416780_at	2.032	Pfkm	phosphofructokinase, muscle
1451319_at	2.03	Senp1	SUMO1/sentrin specific protease 1
1453367_a_at	2.023	6330583M11Rik	BB178770 RIKEN full-length enriched, adult male hypothalamus Mus musculus cDNA clone A230075M17 3', mRNA sequence.
1424675_at	2.019	Slc39a6	solute carrier family 39 (metal ion transporter), member 6
1452191_at	2.01	2510048K03Rik	RIKEN cDNA 2510048K03 gene
1416746_at	0.495	H2afx	H2A histone family, member X
1422811_at	0.491	Slc27a1	solute carrier family 27 (fatty acid transporter), member 1
1419620_at	0.491	Pttg1	pituitary tumor-transforming 1
1424037_at	0.491	Itpka	inositol 1,4,5-trisphosphate 3-kinase A
1459885_s_at	0.487	D13Ertd332e	cytochrome c oxidase, subunit VIIc
1433706_a_at	0.483	AW742319	expressed sequence AW742319
1435630_s_at	0.483	Acat2	AV148646 Mus musculus C57BL/6J 10-11 day embryo Mus musculus cDNA clone 2810480N06, mRNA sequence.
1450854_at	0.483	Pa2g4	proliferation-associated 2G4
1455696_a_at	0.481	Prpf4b	PRP4 pre-mRNA processing factor 4 homolog B (yeast)
1456055_x_at	0.479	Pold1	polymerase (DNA directed), delta 1, catalytic subunit
1428510_at	0.478	Lphn1	latrophilin 1
1437325_x_at	0.475	Pycs	pyrroline-5-carboxylate synthetase (glutamate gamma-semialdehyde synthetase)
1422217_a_at	0.473	Cyp1a1	cytochrome P450, family 1, subfamily a, polypeptide 1
1437333_x_at	0.464	Pycs	BB833010 RIKEN full-length enriched, mammary gland RCB-0527 Jyg-MC(B) cDNA Mus musculus cDNA clone G930024K19 3', mRNA sequence.
1428467_at	0.456	1190002A23Rik	mannan-binding lectin serine protease 2
1424396_a_at	0.451	Asrgl1	asparaginase like 1
1456541_x_at	0.449	Atad3a	BB357220 RIKEN full-length enriched, adult male corpus striatum Mus musculus cDNA clone C030019H23 3', mRNA sequence.
1438571_at	0.445	Bub1	budding uninhibited by benzimidazoles 1 homolog (S. cerevisiae)
1420142_s_at	0.438	Pa2g4	proliferation-associated 2G4
1420392_at	0.437	4930522D07Rik	RIKEN cDNA 4930522D07 gene
1452613_at	0.436	1500040F11Rik	RIKEN cDNA 1500040F11 gene
1434309_at	0.435	Fntb	farnesyltransferase, CAAX box, beta
1438178_x_at	0.432	Atad3a	RIKEN cDNA 2400004H09 gene
1427790_at	0.43	Adam1a	a disintegrin and metalloproteinase domain 1a
1436357_at	0.428		Transcribed sequence with moderate similarity to protein ref:NP_056991.1 (H.sapiens) leucine aminopeptidase [Homo sapiens]
1448684_at	0.427	Ppp1r2	protein phosphatase 1, regulatory (inhibitor) subunit 2
1419520_at	0.427	Cml4	camello-like 4
1424866_at	0.427	Usp43	ubiquitin specific protease 43
1420708_at	0.427	Traip	TRAF-interacting protein
1428327_at	0.423	2310001H13Rik	RIKEN cDNA 2310001H13 gene
1459893_at	0.415	C76472	Transcribed sequence with weak similarity to protein pir:S70642 (R.norvegicus) S70642 ubiquitin ligase Nedd4 - rat
1456388_at	0.414	Atp11a	ATPase, class VI, type 11A
1427215_at	0.412	MGC37245	hypothetical protein MGC37245
1433733_a_at	0.412	Cry1	cryptochrome 1 (photolyase-like)
1438367_x_at	0.404	Ddr1	BB495385 RIKEN full-length enriched, 13 days embryo stomach Mus musculus cDNA clone D530048B15 3' similar to AF026259 Mus musculus receptor-like tyrosine kinase (Nep) mRNA, mRNA sequence.
1424576_s_at	0.397	BC034834	cDNA sequence BC034834
1421790_a_at	0.39	Kcnab3	potassium voltage-gated channel, shaker-related subfamily, beta member 3
1453206_at	0.384	Acad9	acyl-Coenzyme A dehydrogenase family, member 9
1422961_at	0.382	Nat3	N-acetyltransferase 3
1449501_a_at	0.371	Gzmm	granzyme M (lymphocyte met-ase 1)
1449457_at	0.37	Cach	cytosolic acetyl-CoA hydrolase
1424877_a_at	0.369	Alad	aminolevulinate, delta-, dehydratase
1456206_at	0.369	1810020C19Rik	RIKEN cDNA 1810020C19 gene
1421544_at	0.368	Dnahc11	dynein, axonemal, heavy chain 11
1420600_at	0.367	Tpo	thyroid peroxidase
1436561_at	0.366	Suv39h2	suppressor of variegation 3-9 homolog 2 (Drosophila)
1451712_at	0.359	8030411F24Rik	RIKEN cDNA 8030411F24 gene
1418065_at	0.358	Rag2	recombination activating gene 2
1436409_at	0.356	Cox8a	cytochrome c oxidase, subunit VIIIa
1437541_at	0.353	Mark4	MAP/microtubule affinity-regulating kinase 4
1424868_at	0.35	Glyat	glycine-N-acyltransferase
1418786_at	0.34	Mapk8ip2	mitogen-activated protein kinase 8 interacting protein 2
1422479_at	0.34	Acas2	acetyl-Coenzyme A synthetase 2 (ADP forming)
1421987_at	0.339	Papss2	3'-phosphoadenosine 5'-phosphosulfate synthase 2
1423071_x_at	0.336	Itga6	CDNA clone MGC:73493 IMAGE:6813048, complete cds
1419039_at	0.335	Cyp2d22	cytochrome P450, family 2, subfamily d, polypeptide 22
1420872_at	0.335	Gucy1b3	guanylate cyclase 1, soluble, beta 3
1448134_at	0.333	Pald	paladin
1424744_at	0.333	Sds	serine dehydratase
1419456_at	0.333	Dcxr	dicarbonyl L-xylulose reductase
1451514_at	0.325	Usp43	ubiquitin specific protease 43
1422478_a_at	0.322	Acas2	acetyl-Coenzyme A synthetase 2 (ADP forming)
1416194_at	0.322	Cyp4b1	cytochrome P450, family 4, subfamily b, polypeptide 1
1454005_at	0.316	Fmo2	Mus musculus adult male tongue cDNA, RIKEN full-length enriched library, clone:2310008D08 product:flavin containing monooxygenase 2, full insert sequence.
1460360_at	0.316	Asrgl1	asparaginase like 1
1451373_at	0.314	AI313915	expressed sequence AI746432
1449486_at	0.312	Ces1	carboxylesterase 1
1417594_at	0.31	Gkap42	cGMP-dependent protein kinase anchoring protein
1460374_at	0.308	Adam2	a disintegrin and metalloprotease domain 2
1426502_s_at	0.303	Gpt1	glutamic pyruvic transaminase 1, soluble
1425355_at	0.295	BC018371	cDNA sequence BC018371
1427102_at	0.291	Slfn4	schlafen 4
1422244_at	0.29	Pkdrej	polycystic kidney disease (polycystin) and REJ (sperm receptor for egg jelly, sea urchin homolog)-like
1449400_at	0.287	1700007H16Rik	RIKEN cDNA 1700007H16 gene
1447964_at	0.285	Ttl	tubulin tyrosine ligase
1426028_a_at	0.284	Cit	citron
1427372_at	0.282	Cyp27b1	cytochrome P450, family 27, subfamily b, polypeptide 1
1420993_at	0.279	B3gnt5	UDP-GlcNAc:betaGal beta-1,3-N-acetylglucosaminyltransferase 5
1460368_at	0.277	Mpp4	membrane protein, palmitoylated 4 (MAGUK p55 subfamily member 4)
1435978_at	0.271	Gmppa	GDP-mannose pyrophosphorylase A
1417429_at	0.269	Fmo1	flavin containing monooxygenase 1
1424395_at	0.267	Asrgl1	asparaginase like 1
1434323_at	0.266	Eif3s3	eukaryotic translation initiation factor 3, subunit 3 (gamma)
1426960_a_at	0.255	Fa2h	fatty acid 2-hydroxylase
1460289_at	0.251	Nrg3	neuregulin 3
1438373_at	0.251	App	AV348729 RIKEN full-length enriched, adult male olfactory bulb Mus musculus cDNA clone 6430710O10 3' similar to X59379 Mouse mRNA for amyloid beta precursor (protease nexin II), mRNA sequence.
1453986_at	0.249	Lig3	ligase III, DNA, ATP-dependent
1419017_at	0.231	Corin	low density lipoprotein receptor-related protein 4
1425093_at	0.224	P2rx3	purinergic receptor P2X, ligand-gated ion channel, 3
1419430_at	0.222	Cyp26a1	cytochrome P450, family 26, subfamily a, polypeptide 1
1449290_at	0.222	Dpysl5	dihydropyrimidinase-like 5
1417896_at	0.221	Tjp3	tight junction protein 3
1420531_at	0.213	Hsd3b4	hydroxysteroid dehydrogenase-5, delta<5>-3-beta
1425233_at	0.205	2210407C18Rik	RIKEN cDNA 2210407C18 gene
1421841_at	0.199	Fgfr3	fibroblast growth factor receptor 3
1419395_at	0.196	Cach	cytosolic acetyl-CoA hydrolase
1425070_at	0.188	Ntrk3	neurotrophic tyrosine kinase, receptor, type 3
1426959_at	0.185	Bdh	3-hydroxybutyrate dehydrogenase (heart, mitochondrial)
1422329_a_at	0.173	Ntrk3	neurotrophic tyrosine kinase, receptor, type 3
1449203_at	0.171	Slco1a5	solute carrier organic anion transporter family, member 1a5
1418051_at	0.169	Ephb6	Eph receptor B6
1421058_at	0.168	Adh7	alcohol dehydrogenase 7 (class IV), mu or sigma polypeptide
1448789_at	0.15	Aldh1a3	aldehyde dehydrogenase family 1, subfamily A3
1419201_at	0.148	2310015I08Rik	RIKEN cDNA 2310015I08 gene
1417702_a_at	0.146	Hnmt	histamine N-methyltransferase
1455220_at	0.139	Frat2	frequently rearranged in advanced T-cell lymphomas 2
1448792_a_at	0.115	Cyp2f2	cytochrome P450, family 2, subfamily f, polypeptide 2
1419063_at	0.107	Ugt8	UDP-glucuronosyltransferase 8
1460236_at	0.0839	2300002A13Rik	RIKEN cDNA 2300002A13 gene
1433438_x_at	0.0357	Mela	BB794642 RIKEN full-length enriched, embryo RCB-0549 Cle-H3 cDNA Mus musculus cDNA clone G431001E10 3', mRNA sequence.
1451510_s_at	0.0315	E230009B14Rik	RIKEN cDNA E230009B14 gene
Cell adhesion molecule activity (GO:0005194)
Gene name	Fold change (car/pap)	Common	Description
1430427_a_at	9.384	Pcdh18	protocadherin 18
1431530_a_at	7.015	Tm4sf9	Mus musculus adult male testis cDNA, RIKEN full-length enriched library, clone:4930505M03 product:transmembrane 4 superfamily member 9, full insert sequence.
1448469_at	6.862	Nid1	nidogen 1
1422890_at	6.049	Pcdh18	protocadherin 18
1450296_at	5.368	Klrb1a	killer cell lectin-like receptor subfamily B member 1A
1420860_at	4.841	Itga9	integrin alpha 9
1450380_at	4.7	AU040950	expressed sequence AU040950
1421511_at	4.491	Itgb3	integrin beta 3
1425236_at	4.469	1700051I12Rik	RIKEN cDNA 1700051I12 gene
1421815_at	4.363	AU040950	expressed sequence AU040950
1450501_at	4.341	Itga2	integrin alpha 2
1423886_at	3.916	Lamc1	laminin, gamma 1
1422889_at	3.84	Pcdh18	protocadherin 18
1418237_s_at	3.769	Col18a1	procollagen, type XVIII, alpha 1
1418084_at	3.768	Nrp	neuropilin
1423760_at	3.702	Cd44	CD44 antigen
1421276_a_at	3.619	Dst	dystonin
1426561_a_at	3.614	Npnt	mw01g12.r1 GuayWoodford Beier mouse kidney day 7 Mus musculus cDNA clone IMAGE:663334 5', mRNA sequence.
1423014_at	3.471	Pcdhb6	protocadherin beta 6
1421540_at	3.449	Tcam1	testicular cell adhesion molecule 1
1427256_at	3.425	Cspg2	chondroitin sulfate proteoglycan 2
1423626_at	3.197	Dst	dystonin
1431834_a_at	3.126	Emilin1	elastin microfibril interfacer 1
1421549_at	3.084	Pcdhb15	protocadherin beta 15
1451241_at	2.931	Lamb1-1	laminin B1 subunit 1
1450377_at	2.816	Thbs1	thrombospondin 1
1421217_a_at	2.804	Lgals9	lectin, galactose binding, soluble 9
1419747_at	2.791	Asgr2	asialoglycoprotein receptor 2
1451454_at	2.774	Pcdh20	RIKEN cDNA C630015B17 gene
1421198_at	2.72	Itgav	integrin alpha V
1448944_at	2.708	Nrp	neuropilin
1417179_at	2.687	Tm4sf9	transmembrane 4 superfamily member 9
1420422_at	2.659	Pcdhb21	protocadherin beta 21
1417534_at	2.581	Itgb5	integrin beta 5
1450270_at	2.454	Pcdhb11	protocadherin beta 11
1460302_at	2.381	Thbs1	thrombospondin 1
1460285_at	2.309	Itga9	integrin alpha 9
1417533_a_at	2.287	Itgb5	integrin beta 5
1454048_a_at	2.229	4931408A02Rik	RIKEN cDNA 4931408A02 gene
1456195_x_at	2.207	Itgb5	BB543979 RIKEN full-length enriched, 0 day neonate eyeball Mus musculus cDNA clone E130214B14 3' similar to AF043257 Mus musculus beta5B integrin mRNA, mRNA sequence.
1449527_at	2.132	Pcdhb7	protocadherin beta 7
1423885_at	2.108	Lamc1	laminin, gamma 1
1450767_at	2.107	Nedd9	neural precursor cell expressed, developmentally down-regulated gene 9
1419573_a_at	2.084	Lgals1	lectin, galactose binding, soluble 1
1423551_at	2.063	Cdh13	cadherin 13
1456133_x_at	2.03	Itgb5	BB543646 RIKEN full-length enriched, 0 day neonate eyeball Mus musculus cDNA clone E130211M19 3' similar to AF043257 Mus musculus beta5B integrin mRNA, mRNA sequence.
1423061_at	0.492	Arvcf	armadillo repeat gene deleted in velo-cardio-facial syndrome
1428467_at	0.456	1190002A23Rik	mannan-binding lectin serine protease 2
1426869_at	0.438	Boc	biregional cell adhesion molecule-related/down-regulated by oncogenes (Cdon) binding protein
1419520_at	0.427	Cml4	camello-like 4
1438367_x_at	0.404	Ddr1	BB495385 RIKEN full-length enriched, 13 days embryo stomach Mus musculus cDNA clone D530048B15 3' similar to AF026259 Mus musculus receptor-like tyrosine kinase (Nep) mRNA, mRNA sequence.
1417585_at	0.358	Nup210	nucleoporin 210
1449524_at	0.33	Eda	ectodysplasin-A
1460374_at	0.308	Adam2	a disintegrin and metalloprotease domain 2
1431417_at	0.305	Jam2	unnamed protein product; junction cell adhesion molecule 2 (MGD|MGI:1933820, GB|NM_023844, evidence: BLASTN, 99%, match=1025) putative; Mus musculus ES cells cDNA, RIKEN full-length enriched library, clone:2410167M24 product:junction cell adhesion molecule 2, full insert sequence.
1422122_at	0.301	Fcer2a	Fc receptor, IgE, low affinity II, alpha polypeptide
1451925_at	0.295	Eda	ectodysplasin-A
1426136_x_at	0.272	Klra3	killer cell lectin-like receptor, subfamily A, member 8
1438373_at	0.251	App	AV348729 RIKEN full-length enriched, adult male olfactory bulb Mus musculus cDNA clone 6430710O10 3' similar to X59379 Mouse mRNA for amyloid beta precursor (protease nexin II), mRNA sequence.
1426294_at	0.189	Hapln1	cartilage link protein 1
Defense immunity protein activity (GO:0003793)
Gene name	Fold change (car/pap)	Common	Description
1415857_at	7.125	Emb	embigin
1431530_a_at	7.015	Tm4sf9	Mus musculus adult male testis cDNA, RIKEN full-length enriched library, clone:4930505M03 product:transmembrane 4 superfamily member 9, full insert sequence.
1421187_at	6.807	Ccr2	chemokine (C-C) receptor 2
1450136_at	6.134	Cd38	CD38 antigen
1450296_at	5.368	Klrb1a	killer cell lectin-like receptor subfamily B member 1A
1421647_at	4.793	Cd1d2	CD1d2 antigen
1415856_at	4.719	Emb	embigin
1422040_at	4.624	Sema7a	sema domain, immunoglobulin domain (Ig), and GPI membrane anchor, (semaphorin) 7A
1425714_a_at	4.297	4921501M20Rik	RIKEN cDNA 4921501M20 gene
1452027_a_at	4.249	Trp63	transformation related protein 63
1421349_x_at	3.964	1500001H12Rik	RIKEN cDNA 1500001H12 gene
1422259_a_at	3.767	Ccr5	chemokine (C-C motif) receptor 5
1423760_at	3.702	Cd44	CD44 antigen
1418921_at	3.613	Igsf4b	immunoglobulin superfamily, member 4B
1426938_at	3.492	Nova1	neuro-oncological ventral antigen 1
1421540_at	3.449	Tcam1	testicular cell adhesion molecule 1
1427256_at	3.425	Cspg2	chondroitin sulfate proteoglycan 2
1448186_at	3.304	Pnliprp2	pancreatic lipase-related protein 2
1420461_at	3.126	Mst1r	macrophage stimulating 1 receptor (c-met-related tyrosine kinase)
1452604_at	3.102	Stard13	serologically defined colon cancer antigen 13
1420653_at	3.059	Tgfb1	transforming growth factor, beta 1
1422167_at	3.02	Sema5a	sema domain, seven thrombospondin repeats (type 1 and type 1-like), transmembrane domain (TM) and short cytoplasmic domain, (semaphorin) 5A
1418922_at	2.988	Igsf4b	immunoglobulin superfamily, member 4B
1430332_a_at	2.879	Gus	beta-glucuronidase
1437804_at	2.857	Igfbp7	insulin-like growth factor binding protein 7
1425911_a_at	2.823	Fgfr1	fibroblast growth factor receptor 1
1423433_at	2.743	Ssa2	Sjogren syndrome antigen A2
1450424_a_at	2.739	Il18bp	interleukin 18 binding protein
1417179_at	2.687	Tm4sf9	transmembrane 4 superfamily member 9
1450459_at	2.609	2010106G01Rik	RIKEN cDNA 2010106G01 gene
1430447_a_at	2.575	Lair1	DNA segment, Chr 7, Brigham & Women's Genetics 0421 expressed
1423586_at	2.539	Axl	AXL receptor tyrosine kinase
1421843_at	2.382	Il1rap	interleukin 1 receptor accessory protein
1450534_x_at	2.289	H2-K1	histocompatibility 2, Q region locus 1
1450378_at	2.284	Tapbp	TAP binding protein
1425932_a_at	2.245	Cugbp1	CUG triplet repeat, RNA binding protein 1
1422018_at	2.165	Hivep2	human immunodeficiency virus type I enhancer binding protein 2
1422311_a_at	2.156	Polr2a	polymerase (RNA) II (DNA directed) polypeptide A
1451544_at	2.098	Tapbpl	similar to hypothetical protein FLJ10143
1449874_at	2.026	Ly96	lymphocyte antigen 96
1426306_a_at	2.011	Maged2	melanoma antigen, family D, 2
1449926_at	0.467	Tnfsf7	tumor necrosis factor (ligand) superfamily, member 7
1433052_at	0.46	Elavl2	Mus musculus 13 days embryo head cDNA, RIKEN full-length enriched library, clone:3110027D11 product:ELAV (embryonic lethal, abnormal vision, Drosophila)-like 2 (Hu antigen B), full insert sequence.
1425137_a_at	0.444	H2-D1	histocompatibility 2, Q region locus 10
1426869_at	0.438	Boc	biregional cell adhesion molecule-related/down-regulated by oncogenes (Cdon) binding protein
1460229_at	0.39	Stag3	stromal antigen 3
1442296_at	0.39	2410118I19Rik	RIKEN cDNA 2410118I19 gene
1456206_at	0.369	1810020C19Rik	RIKEN cDNA 1810020C19 gene
1451608_a_at	0.331	1300010A20Rik	RIKEN cDNA 1300010A20 gene
1431417_at	0.305	Jam2	unnamed protein product; junction cell adhesion molecule 2 (MGD|MGI:1933820, GB|NM_023844, evidence: BLASTN, 99%, match=1025) putative; Mus musculus ES cells cDNA, RIKEN full-length enriched library, clone:2410167M24 product:junction cell adhesion molecule 2, full insert sequence.
1422122_at	0.301	Fcer2a	Fc receptor, IgE, low affinity II, alpha polypeptide
1426136_x_at	0.272	Klra3	killer cell lectin-like receptor, subfamily A, member 8
1452577_at	0.268	Igh-VJ558	Clone L2MZB-13.5 immunoglobulin heavy chain variable region mRNA, partial cds
1426079_at	0.265	Cd3z	CD3 antigen, zeta polypeptide
1451532_s_at	0.258	Steap	six transmembrane epithelial antigen of the prostate
1421418_a_at	0.246	Psg19	pregnancy specific glycoprotein 19
1421841_at	0.199	Fgfr3	fibroblast growth factor receptor 3
1426294_at	0.189	Hapln1	cartilage link protein 1
1425070_at	0.188	Ntrk3	neurotrophic tyrosine kinase, receptor, type 3
1422329_a_at	0.173	Ntrk3	neurotrophic tyrosine kinase, receptor, type 3
1424938_at	0.133	Steap	six transmembrane epithelial antigen of the prostate
1419241_a_at	0.114	Aire	autoimmune regulator (autoimmune polyendocrinopathy candidiasis ectodermal dystrophy)
1433438_x_at	0.0357	Mela	BB794642 RIKEN full-length enriched, embryo RCB-0549 Cle-H3 cDNA Mus musculus cDNA clone G431001E10 3', mRNA sequence.
1456182_x_at	0.0122		BB795191 RIKEN full-length enriched, embryo RCB-0549 Cle-H3 cDNA Mus musculus cDNA clone G431003N05 3', mRNA sequence.
Molecular function unknown (GO:0005554)
Gene name	Fold change (car/pap)	Common	Description
1431164_at	6.244	Rragd	Ras-related GTP binding D
1425521_at	4.85	Paip1	polyadenylate binding protein-interacting protein 1
1424178_at	4.837	1110001E17Rik	RIKEN cDNA 1110001E17 gene
1416047_at	4.407	0610025O11Rik	Transcribed sequence with moderate similarity to protein ref:NP_114409.1 (H.sapiens) hypothetical protein MGC1314 similar to fucosidase, alpha-L- 1, tissue [Homo sapiens]
1425714_a_at	4.297	4921501M20Rik	RIKEN cDNA 4921501M20 gene
1431301_at	4.259	E130201N16Rik	RIKEN cDNA E130201N16 gene
1424831_at	4.026	Cpne2	copine II
1420913_at	4.009	Slco2a1	solute carrier organic anion transporter family, member 2a1
1421349_x_at	3.964	1500001H12Rik	RIKEN cDNA 1500001H12 gene
1417327_at	3.794	Cav2	caveolin 2
1426938_at	3.492	Nova1	neuro-oncological ventral antigen 1
1421871_at	3.451	Sh3bgrl	SH3-binding domain glutamic acid-rich protein like
1430278_a_at	3.183	Dqx1	Mus musculus adult male tongue cDNA, RIKEN full-length enriched library, clone:2310066E11 product:DEAQ RNA-dependent ATPase, full insert sequence.
1436775_a_at	3.15	Ankrd17	ankyrin repeat domain 17
1419056_at	3.118	Rtn2	reticulon 2 (Z-band associated protein)
1425224_at	2.929	BC019561	hypothetical protein MGC28728
1456120_at	2.858	C630011I23	hypothetical protein C630011I23
1423968_at	2.817	AI313915	expressed sequence AI313915
1429981_a_at	2.745	4931417E21Rik	RIKEN cDNA 4931417E21 gene
1424250_a_at	2.646	Arhgef3	Rho guanine nucleotide exchange factor (GEF) 3
1430447_a_at	2.575	Lair1	DNA segment, Chr 7, Brigham & Women's Genetics 0421 expressed
1421462_a_at	2.519	Lepre1	leprecan 1
1424268_at	2.501	Smox	spermine oxidase
1426975_at	2.412	4632413K17Rik	RIKEN cDNA 4632413K17 gene
1428107_at	2.235	Sh3bgrl	SH3-binding domain glutamic acid-rich protein like
1450454_at	2.227	Tor3a	torsin family 3, member A
1431781_at	2.167	Ypel1	unnamed protein product; peptidylprolyl isomerase (cyclophilin)-like 2 (MGD|MGI:1913303, GB|NM_023249, evidence: BLASTN, 99%, match=831) putative; Mus musculus adult male testis cDNA, RIKEN full-length enriched library, clone:1700016N17 product:peptidylprolyl isomerase (cyclophilin)-like 2, full insert sequence.
1452633_s_at	2.158	5530400K14Rik	expressed sequence C79663
1460345_at	2.145	2610208M17Rik	RIKEN cDNA 2610208M17 gene
1448139_at	2.139	Mlc1	megalencephalic leukoencephalopathy with subcortical cysts 1 homolog (human)
1451985_at	2.122	Lrrk1	expressed sequence AW319595
1451544_at	2.098	Tapbpl	similar to hypothetical protein FLJ10143
1419259_at	2.086	Rsu1	Ras suppressor protein 1
1426306_a_at	2.011	Maged2	melanoma antigen, family D, 2
1425163_at	0.497	LOC224833	hypothetical protein BC006605
1425311_at	0.493	4930432F04Rik	RIKEN cDNA 4930432F04 gene
1424223_at	0.488	1700020C11Rik	RIKEN cDNA 1700020C11 gene
1428510_at	0.478	Lphn1	latrophilin 1
1424555_at	0.474	9430015G10Rik	RIKEN cDNA 9430015G10 gene
1454149_a_at	0.473	Ccnl2	cyclin L2
1432431_s_at	0.464	1110033L15Rik	RIKEN cDNA 1110033L15 gene
1450559_at	0.464	5730559C18Rik
1456385_x_at	0.427	Ubxd3	AV260090 RIKEN full-length enriched, adult male testis (DH10B) Mus musculus cDNA clone 4930408L09 3', mRNA sequence.
1428327_at	0.423	2310001H13Rik	RIKEN cDNA 2310001H13 gene
1427215_at	0.412	MGC37245	hypothetical protein MGC37245
1422310_at	0.399	Snn	stannin
1452406_x_at	0.364	Erdr1	DNA segment, Chr 14, Wayne State University 89, expressed
1423854_a_at	0.343	Rasl11b	RIKEN cDNA 1190017B18 gene
1448841_at	0.334	Pfpl	pore forming protein-like
1451608_a_at	0.331	1300010A20Rik	RIKEN cDNA 1300010A20 gene
1459916_at	0.308		Adult male aorta and vein cDNA, RIKEN full-length enriched library, clone:A530055P18 product:unknown EST, full insert sequence
1425355_at	0.295	BC018371	cDNA sequence BC018371
1460368_at	0.277	Mpp4	membrane protein, palmitoylated 4 (MAGUK p55 subfamily member 4)
1424395_at	0.267	Asrgl1	asparaginase like 1
1424941_at	0.228	BC016579	cDNA sequence, BC016579
1425606_at	0.224	Slc5a8	solute carrier family 5 (iodide transporter), member 8
1422689_at	0.214	4930547C10Rik	RIKEN cDNA 4930547C10 gene
1426941_at	0.181	D730046L02Rik	RIKEN cDNA D730046L02 gene
1417759_at	0.178	Pfpl	pore forming protein-like
1427484_at	0.175	AU014748	0 day neonate cerebellum cDNA, RIKEN full-length enriched library, clone:C230032N07 product:hypothetical G-protein beta WD-40 repeats containing protein, full insert sequence
1451635_at	0.116	mOAT6-L	hypothetical protein D630002G06
Motor activity (GO:0003774)
Gene name	Fold change (car/pap)	Common	Description
1423232_at	9.902	Etv4	ets variant gene 4 (E1A enhancer binding protein, E1AF)
1418876_at	5.011	Foxd1	forkhead box D1
1451990_at	4.527	Mapre2	microtubule-associated protein, RP/EB family, member 2
1427735_a_at	4.421	Acta1	actin, alpha 1, skeletal muscle
1450627_at	3.492	ank	progressive ankylosis
1426244_at	3.322	Mapre2	microtubule-associated protein, RP/EB family, member 2
1425463_at	3.209	Gata6	GATA binding protein 6
1416431_at	2.73	2310057H16Rik	RIKEN cDNA 2310057H16 gene
1450650_at	2.589	Myo10	myosin X
1422544_at	2.378	Myo10	myosin X
1426245_s_at	2.329	Mapre2	microtubule-associated protein, RP/EB family, member 2
1425547_a_at	2.228	1200014P03Rik	RIKEN cDNA 1200014P03 gene
1449551_at	2.214	Myo1c	myosin IC
1416997_a_at	0.464	Hap1	huntingtin-associated protein 1
1432075_a_at	0.458	Tekt1	tektin 1
1428117_x_at	0.43	Tctex1	t-complex testis expressed 1
1421544_at	0.368	Dnahc11	dynein, axonemal, heavy chain 11
1435559_at	0.363	BC029719	myosin VI
1437541_at	0.353	Mark4	MAP/microtubule affinity-regulating kinase 4
1450397_at	0.344	Mtap1b	RIKEN cDNA 5330431K02 gene
signal transducer activity
Gene name	Fold change (car/pap)	Common	Description
1419606_a_at	9.049	Tnnt1	troponin T1, skeletal, slow
1418782_at	7.298	Rxrg	retinoid X receptor gamma
1426562_a_at	7.102	Olfm1	olfactomedin 1
1448469_at	6.862	Nid1	nidogen 1
1421187_at	6.807	Ccr2	chemokine (C-C) receptor 2
1421778_at	5.856	V1rb2	vomeronasal 1, receptor B2
1451452_a_at	5.521	Rgs16	regulator of G-protein signaling 16
1450296_at	5.368	Klrb1a	killer cell lectin-like receptor subfamily B member 1A
1421991_a_at	5.345	Igfbp4	insulin-like growth factor binding protein 4
1418494_at	5.096	Ebf2	early B-cell factor 2
1439083_at	4.922	Ahi1	Abelson helper integration site
1420860_at	4.841	Itga9	integrin alpha 9
1421647_at	4.793	Cd1d2	CD1d2 antigen
1422040_at	4.624	Sema7a	sema domain, immunoglobulin domain (Ig), and GPI membrane anchor, (semaphorin) 7A
1424581_at	4.574	AW240854	expressed sequence AW240854
1425864_a_at	4.504	Sorcs1	VPS10 domain receptor protein SORCS
1421511_at	4.491	Itgb3	integrin beta 3
1450267_at	4.459	Tlr8	toll-like receptor 8
1427401_at	4.446	Chrna5	cholinergic receptor, nicotinic, alpha polypeptide 5
1421285_at	4.384	Pik3ap1	phosphoinositide-3-kinase adaptor protein 1
1421670_a_at	4.36	Irak4	interleukin-1 receptor-associated kinase 4
1450501_at	4.341	Itga2	integrin alpha 2
1425714_a_at	4.297	4921501M20Rik	RIKEN cDNA 4921501M20 gene
1418418_a_at	4.237	Prlpc1	prolactin-like protein C 1
1451882_a_at	4.198	Fgf8	fibroblast growth factor 8
1427529_at	4.037	Fzd9	frizzled homolog 9 (Drosophila)
1420669_at	3.942	Arnt2	aryl hydrocarbon receptor nuclear translocator 2
1425444_a_at	3.925	Tgfbr2	transforming growth factor, beta receptor II
1419358_at	3.817	Sorcs2	expressed sequence N28137
1421044_at	3.805	Mrc2	mannose receptor, C type 2
1418084_at	3.768	Nrp	neuropilin
1422259_a_at	3.767	Ccr5	chemokine (C-C motif) receptor 5
1423760_at	3.702	Cd44	CD44 antigen
1426561_a_at	3.614	Npnt	mw01g12.r1 GuayWoodford Beier mouse kidney day 7 Mus musculus cDNA clone IMAGE:663334 5', mRNA sequence.
1431724_a_at	3.445	P2ry12	purinergic receptor P2Y, G-protein coupled 12
1427256_at	3.425	Cspg2	chondroitin sulfate proteoglycan 2
1421509_at	3.405	Sorcs1	VPS10 domain receptor protein SORCS
1450020_at	3.318	Cx3cr1	chemokine (C-X3-C) receptor 1
1426246_at	3.139	Pros1	protein S (alpha)
1420461_at	3.126	Mst1r	macrophage stimulating 1 receptor (c-met-related tyrosine kinase)
1419482_at	3.124	C3ar1	complement component 3a receptor 1
1419483_at	3.082	C3ar1	complement component 3a receptor 1
1420653_at	3.059	Tgfb1	transforming growth factor, beta 1
1421992_a_at	3.034	Igfbp4	insulin-like growth factor binding protein 4
1422725_at	3.023	Mak	male germ cell-associated kinase
1422167_at	3.02	Sema5a	sema domain, seven thrombospondin repeats (type 1 and type 1-like), transmembrane domain (TM) and short cytoplasmic domain, (semaphorin) 5A
1421947_at	3.015	Gng12	guanine nucleotide binding protein (G protein), gamma 12
1451119_a_at	2.99	Fbln1	fibulin 1
1418269_at	2.948	Loxl3	lysyl oxidase-like 3
1451241_at	2.931	Lamb1-1	laminin B1 subunit 1
1450200_s_at	2.903	Csf2rb1	colony stimulating factor 2 receptor, beta 1, low-affinity (granulocyte-macrophage)
1425911_a_at	2.823	Fgfr1	fibroblast growth factor receptor 1
1419747_at	2.791	Asgr2	asialoglycoprotein receptor 2
1455363_at	2.754	Bai1	brain-specific angiogenesis inhibitor 1
1421198_at	2.72	Itgav	integrin alpha V
1448944_at	2.708	Nrp	neuropilin
1418685_at	2.69	Tirap	toll-interleukin 1 receptor (TIR) domain-containing adaptor protein
1450173_at	2.684	Ripk2	receptor (TNFRSF)-interacting serine-threonine kinase 2
1419247_at	2.681	Rgs2	regulator of G-protein signaling 2
1420942_s_at	2.667	Rgs5	602101888F2 NCI_CGAP_Co24 Mus musculus cDNA clone IMAGE:4225388 5', mRNA sequence.
1417018_at	2.658	Efemp2	epidermal growth factor-containing fibulin-like extracellular matrix protein 2
1423488_at	2.651	Mmd	monocyte to macrophage differentiation-associated
1422190_at	2.65	C5r1	complement component 5, receptor 1
1425896_a_at	2.642	Fbn1	fibrillin 1
1450472_s_at	2.635	Smad3	MAD homolog 3 (Drosophila)
1418540_a_at	2.626	Ptpre	protein tyrosine phosphatase, receptor type, E
1418675_at	2.624	Osmr	oncostatin M receptor
1427611_at	2.61	Ghrhr	growth hormone releasing hormone receptor
1450459_at	2.609	2010106G01Rik	RIKEN cDNA 2010106G01 gene
1417534_at	2.581	Itgb5	integrin beta 5
1423996_a_at	2.566	Il4ra	interleukin 4 receptor, alpha
1420664_s_at	2.549	Procr	protein C receptor, endothelial
1453426_a_at	2.543	Wdfy1	WD repeat and FYVE domain containing 1
1423586_at	2.539	Axl	AXL receptor tyrosine kinase
1421465_at	2.494	Wnt2b	wingless related MMTV integration site 2b
1416505_at	2.494	Nr4a1	nuclear receptor subfamily 4, group A, member 1
1423569_at	2.478	Gatm	glycine amidinotransferase (L-arginine:glycine amidinotransferase)
1432647_at	2.443	Egfr	epidermal growth factor receptor
1423407_a_at	2.438	Fbln2	fibulin 2
1421241_at	2.433	Ngfr	nerve growth factor receptor (TNFR superfamily, member 16)
1423756_s_at	2.433	Igfbp4	insulin-like growth factor binding protein 4
1426975_at	2.412	4632413K17Rik	RIKEN cDNA 4632413K17 gene
1423162_s_at	2.4	Spred1	sprouty protein with EVH-1 domain 1, related sequence
1421843_at	2.382	Il1rap	interleukin 1 receptor accessory protein
1421026_at	2.354	Gna12	guanine nucleotide binding protein, alpha 12
1423161_s_at	2.342	Spred1	sprouty protein with EVH-1 domain 1, related sequence
1423757_x_at	2.312	Igfbp4	insulin-like growth factor binding protein 4
1460285_at	2.309	Itga9	integrin alpha 9
1449049_at	2.291	Tlr1	toll-like receptor 1
1417533_a_at	2.287	Itgb5	integrin beta 5
1427287_s_at	2.246	Itpr5	inositol 1,4,5-triphosphate receptor 5
1418350_at	2.231	Dtr	diphtheria toxin receptor
1419416_a_at	2.216	Rarg	retinoic acid receptor, gamma
1425107_a_at	2.215	Lifr	leukemia inhibitory factor receptor
1456195_x_at	2.207	Itgb5	BB543979 RIKEN full-length enriched, 0 day neonate eyeball Mus musculus cDNA clone E130214B14 3' similar to AF043257 Mus musculus beta5B integrin mRNA, mRNA sequence.
1417790_at	2.194	Dok1	downstream of tyrosine kinase 1
1417752_at	2.178	Coro1c	coronin, actin binding protein 1C
1450115_at	2.158	Gnaq	guanine nucleotide binding protein, alpha q polypeptide
1455089_at	2.142	Gng12	guanine nucleotide binding protein (G protein), gamma 12
1422101_at	2.114	Tnfrsf23	tumor necrosis factor receptor superfamily, member 23
1451544_at	2.098	Tapbpl	similar to hypothetical protein FLJ10143
1417279_at	2.097	Itpr1	inositol 1,4,5-triphosphate receptor 1
1417366_s_at	2.088	Calm1	calmodulin 1
1436917_s_at	2.073	Gpsm1	BB491018 RIKEN full-length enriched, 13 days embryo stomach Mus musculus cDNA clone D530019B07 3', mRNA sequence.
1418895_at	2.031	Scap2	src family associated phosphoprotein 2
1456133_x_at	2.03	Itgb5	BB543646 RIKEN full-length enriched, 0 day neonate eyeball Mus musculus cDNA clone E130211M19 3' similar to AF043257 Mus musculus beta5B integrin mRNA, mRNA sequence.
1429428_at	0.499	Tcf7l2	transcription factor 7-like 2, T-cell specific, HMG-box
1450707_at	0.481	Doc2g	double C2, gamma
1417600_at	0.481	Slc15a2	solute carrier family 15 (H+/peptide transporter), member 2
1428510_at	0.478	Lphn1	latrophilin 1
1450575_at	0.47	Chrm4	synonyms: M4, Chrm-4; AChR M4; muscarinic acetylcholine receptor 4; go_component: membrane [goid 0016020] [evidence IEA]; go_component: integral to membrane [goid 0016021] [evidence TAS] [pmid 12466851]; go_function: G-protein coupled receptor activity [goid 0004930] [evidence IEA]; go_function: ion channel activity [goid 0005216] [evidence IEA]; go_function: rhodopsin-like receptor activity [goi…
1449926_at	0.467	Tnfsf7	tumor necrosis factor (ligand) superfamily, member 7
1425793_a_at	0.461	Rorc	RAR-related orphan receptor gamma
1426892_at	0.459	Utrn	utrophin
1436243_at	0.454	1500032A09Rik	RIKEN cDNA 5830411K18 gene
1425137_a_at	0.444	H2-D1	histocompatibility 2, Q region locus 10
1426869_at	0.438	Boc	biregional cell adhesion molecule-related/down-regulated by oncogenes (Cdon) binding protein
1420708_at	0.427	Traip	TRAF-interacting protein
1423136_at	0.426	Fgf1	fibroblast growth factor 1
1421738_at	0.407	Gabra2	gamma-aminobutyric acid (GABA-A) receptor, subunit alpha 2
1438367_x_at	0.404	Ddr1	BB495385 RIKEN full-length enriched, 13 days embryo stomach Mus musculus cDNA clone D530048B15 3' similar to AF026259 Mus musculus receptor-like tyrosine kinase (Nep) mRNA, mRNA sequence.
1442296_at	0.39	2410118I19Rik	RIKEN cDNA 2410118I19 gene
1415829_at	0.378	Lbr	lamin B receptor
1421544_at	0.368	Dnahc11	dynein, axonemal, heavy chain 11
1418784_at	0.366	Grik5	glutamate receptor, ionotropic, kainate 5 (gamma 2)
1423348_at	0.356	Fzd8	frizzled homolog 8 (Drosophila)
1424868_at	0.35	Glyat	glycine-N-acyltransferase
1420872_at	0.335	Gucy1b3	guanylate cyclase 1, soluble, beta 3
1451924_a_at	0.332	Edn1	endothelin 1
1449524_at	0.33	Eda	ectodysplasin-A
1425552_at	0.329	Hip1r	huntingtin interacting protein 1 related
1417594_at	0.31	Gkap42	cGMP-dependent protein kinase anchoring protein
1422122_at	0.301	Fcer2a	Fc receptor, IgE, low affinity II, alpha polypeptide
1420747_at	0.295	Ppnr	transcription factor 7-like 2, T-cell specific, HMG-box
1451925_at	0.295	Eda	ectodysplasin-A
1416783_at	0.291	Tac1	tachykinin 1
1416107_at	0.29	Nsg2	neuron specific gene family member 2
1422244_at	0.29	Pkdrej	polycystic kidney disease (polycystin) and REJ (sperm receptor for egg jelly, sea urchin homolog)-like
1421207_at	0.279	Lif	leukemia inhibitory factor
1426136_x_at	0.272	Klra3	killer cell lectin-like receptor, subfamily A, member 8
1426079_at	0.265	Cd3z	CD3 antigen, zeta polypeptide
1449980_a_at	0.261	Gabrd	gamma-aminobutyric acid (GABA-A) receptor, subunit delta
1421195_at	0.252	Cckar	cholecystokinin A receptor
1460289_at	0.251	Nrg3	neuregulin 3
1417151_a_at	0.251	Ntsr2	neurotensin receptor 2
1421444_at	0.248	Pgr	progesterone receptor
1421418_a_at	0.246	Psg19	pregnancy specific glycoprotein 19
1450550_at	0.236	Il5	interleukin 5
1419017_at	0.231	Corin	low density lipoprotein receptor-related protein 4
1418634_at	0.229	Notch1	Notch gene homolog 1 (Drosophila)
1431981_at	0.225	Hif1a	hypoxia inducible factor 1, alpha subunit
1425093_at	0.224	P2rx3	purinergic receptor P2X, ligand-gated ion channel, 3
1425453_x_at	0.213	Klra12	killer cell lectin-like receptor subfamily A, member 12
1425375_at	0.201	Tdpoz1	speckle-type POZ protein-like 1
1421841_at	0.199	Fgfr3	fibroblast growth factor receptor 3
1427133_s_at	0.194	Lrp2	low density lipoprotein receptor-related protein 2
1425070_at	0.188	Ntrk3	neurotrophic tyrosine kinase, receptor, type 3
1418037_at	0.183	C4bp	complement component 4 binding protein
1427484_at	0.175	AU014748	0 day neonate cerebellum cDNA, RIKEN full-length enriched library, clone:C230032N07 product:hypothetical G-protein beta WD-40 repeats containing protein, full insert sequence
1422329_a_at	0.173	Ntrk3	neurotrophic tyrosine kinase, receptor, type 3
1422504_at	0.171	Glrb	glycine receptor, beta subunit
1418051_at	0.169	Ephb6	Eph receptor B6
1422815_at	0.155	C9	complement component 9
1422602_a_at	0.138	Wnt5b	wingless-related MMTV integration site 5B
1419727_at	0.126	Daf2	decay accelerating factor 2
1439373_x_at	0.117	Wnt5b	wingless-related MMTV integration site 5B
1433438_x_at	0.0357	Mela	BB794642 RIKEN full-length enriched, embryo RCB-0549 Cle-H3 cDNA Mus musculus cDNA clone G431001E10 3', mRNA sequence.
Structural molecule activity (GO:0005198)
Gene name	Fold change (car/pap)	Common	Description
1416025_at	24.17	Fgg	fibrinogen, gamma polypeptide
1455136_at	14.32	Atp1a2	UI-M-BG0-aht-a-04-0-UI.s1 NIH_BMAP_MSC Mus musculus cDNA clone UI-M-BG0-aht-a-04-0-UI 3', mRNA sequence.
1416676_at	13.03	Kng1	histidine-rich glycoprotein
1427465_at	12.48	Atp1a2	ATPase, Na+/K+ transporting, alpha 2 polypeptide
1452308_a_at	12.37	Atp1a2	ATPase, Na+/K+ transporting, alpha 2 polypeptide
1430427_a_at	9.384	Pcdh18	protocadherin 18
1434893_at	9.146	Atp1a2	UI-M-BG0-aht-a-04-0-UI.s1 NIH_BMAP_MSC Mus musculus cDNA clone UI-M-BG0-aht-a-04-0-UI 3', mRNA sequence.
1419606_a_at	9.049	Tnnt1	troponin T1, skeletal, slow
1418782_at	7.298	Rxrg	retinoid X receptor gamma
1431530_a_at	7.015	Tm4sf9	Mus musculus adult male testis cDNA, RIKEN full-length enriched library, clone:4930505M03 product:transmembrane 4 superfamily member 9, full insert sequence.
1450813_a_at	6.273	Tnni1	troponin I, skeletal, slow 1
1422890_at	6.049	Pcdh18	protocadherin 18
1421778_at	5.856	V1rb2	vomeronasal 1, receptor B2
1450032_at	5.695	Slco2a1	solute carrier organic anion transporter family, member 2a1
1449996_a_at	5.573	Tpm3	tropomyosin 3, gamma
1452360_a_at	5.554	Jarid1a	jumonji, AT rich interactive domain 1A (Rbp2 like)
1420039_s_at	5.465	D15Ertd417e	DNA segment, Chr 15, ERATO Doi 417, expressed
1431362_a_at	5.242	Smoc2	unnamed protein product; putative secreted modular calcium binding protein 2 (MGD|MGI:1929881, GB|NM_022315, evidence: BLASTN, 99%, match=2775); Mus musculus adult male testis cDNA, RIKEN full-length enriched library, clone:1700056C05 product:secreted modular calcium binding protein 2, full insert sequence.
1418876_at	5.011	Foxd1	forkhead box D1
1449952_s_at	4.925	Tmprss8	distal intestinal serine protease
1425991_a_at	4.875	Ankrd25	ankyrin repeat domain 25
1420860_at	4.841	Itga9	integrin alpha 9
1450380_at	4.7	AU040950	expressed sequence AU040950
1419748_at	4.686	Abcd2	ATP-binding cassette, sub-family D (ALD), member 2
1451990_at	4.527	Mapre2	microtubule-associated protein, RP/EB family, member 2
1421511_at	4.491	Itgb3	integrin beta 3
1425236_at	4.469	1700051I12Rik	RIKEN cDNA 1700051I12 gene
1427401_at	4.446	Chrna5	cholinergic receptor, nicotinic, alpha polypeptide 5
1427735_a_at	4.421	Acta1	actin, alpha 1, skeletal muscle
1421815_at	4.363	AU040950	expressed sequence AU040950
1452027_a_at	4.249	Trp63	transformation related protein 63
1418418_a_at	4.237	Prlpc1	prolactin-like protein C 1
1450379_at	4.227	Msn	moesin
1427485_at	4.212	Lmod1	leiomodin 1 (smooth muscle)
1448532_at	4.112	Prlpc2	prolactin-like protein C 2
1419032_at	4.071	2610018G03Rik	Transcribed sequence with weak similarity to protein pir:I58401 (M.musculus) I58401 protein-tyrosine kinase
1423228_at	4.065	B4galt6	UDP-Gal:betaGlcNAc beta 1,4-galactosyltransferase, polypeptide 6
1420913_at	4.009	Slco2a1	solute carrier organic anion transporter family, member 2a1
1420816_at	3.981	Ywhag	3-monooxgenase/tryptophan 5-monooxgenase activation protein, gamma polypeptide
1420669_at	3.942	Arnt2	aryl hydrocarbon receptor nuclear translocator 2
1425444_a_at	3.925	Tgfbr2	transforming growth factor, beta receptor II
1423886_at	3.916	Lamc1	laminin, gamma 1
1430545_at	3.841	AA545217	expressed sequence AA545217
1422889_at	3.84	Pcdh18	protocadherin 18
1419358_at	3.817	Sorcs2	expressed sequence N28137
1421044_at	3.805	Mrc2	mannose receptor, C type 2
1460329_at	3.787	B4galt6	UDP-Gal:betaGlcNAc beta 1,4-galactosyltransferase, polypeptide 6
1418237_s_at	3.769	Col18a1	procollagen, type XVIII, alpha 1
1422259_a_at	3.767	Ccr5	chemokine (C-C motif) receptor 5
1448747_at	3.763	Fbxo32	F-box only protein 32
1417401_at	3.76	Rai14	retinoic acid induced 14
1437922_at	3.673	2900055D03Rik	RIKEN cDNA 2900055D03 gene
1421276_a_at	3.619	Dst	dystonin
1426561_a_at	3.614	Npnt	mw01g12.r1 GuayWoodford Beier mouse kidney day 7 Mus musculus cDNA clone IMAGE:663334 5', mRNA sequence.
1448560_at	3.587	Bid	BH3 interacting domain death agonist
1427483_at	3.519	Slc25a24	RIKEN cDNA 2610016M12 gene
1423014_at	3.471	Pcdhb6	protocadherin beta 6
1422813_at	3.451	Cacng1	calcium channel, voltage-dependent, gamma subunit 1
1421540_at	3.449	Tcam1	testicular cell adhesion molecule 1
1431724_a_at	3.445	P2ry12	purinergic receptor P2Y, G-protein coupled 12
1417522_at	3.438	Fbxo32	F-box only protein 32
1419250_a_at	3.432	Pftk1	PFTAIRE protein kinase 1
1431828_a_at	3.418	Synj2	synaptojanin 2
1425440_x_at	3.392	1010001P06Rik	RIKEN cDNA 1010001P06 gene
1449577_x_at	3.34	Tpm2	tropomyosin 2, beta
1423179_at	3.339	Kcnb1	potassium voltage gated channel, Shab-related subfamily, member 1
1426191_a_at	3.326	Bcl2l1	Bcl2-like
1426244_at	3.322	Mapre2	microtubule-associated protein, RP/EB family, member 2
1450020_at	3.318	Cx3cr1	chemokine (C-X3-C) receptor 1
1420959_at	3.31	Asph	aspartate-beta-hydroxylase
1424476_at	3.303	Camkk2	calcium/calmodulin-dependent protein kinase kinase 2, beta
1418911_s_at	3.29	Acsl4	fatty acid-Coenzyme A ligase, long chain 4
1449997_at	3.247	Tpm3	tropomyosin 3, gamma
1425463_at	3.209	Gata6	GATA binding protein 6
1436954_at	3.208	Waspip	Wiskott-Aldrich syndrome protein interacting protein
1448941_at	3.198	B4galt2	UDP-Gal:betaGlcNAc beta 1,4- galactosyltransferase, polypeptide 2
1423626_at	3.197	Dst	dystonin
1424755_at	3.185	Hip1	huntingtin interacting protein 1
1430278_a_at	3.183	Dqx1	Mus musculus adult male tongue cDNA, RIKEN full-length enriched library, clone:2310066E11 product:DEAQ RNA-dependent ATPase, full insert sequence.
1451680_at	3.176	Npn3	RIKEN cDNA 1700127B04 gene
1420461_at	3.126	Mst1r	macrophage stimulating 1 receptor (c-met-related tyrosine kinase)
1419482_at	3.124	C3ar1	complement component 3a receptor 1
1422211_a_at	3.111	B3gnt3	UDP-GlcNAc:betaGal beta-1,3-N-acetylglucosaminyltransferase 3
1451828_a_at	3.097	Acsl4	fatty acid-Coenzyme A ligase, long chain 4
1421549_at	3.084	Pcdhb15	protocadherin beta 15
1419483_at	3.082	C3ar1	complement component 3a receptor 1
1418414_at	3.009	Kcnh1	potassium voltage-gated channel, subfamily H (eag-related), member 1
1422164_at	2.982	Pou3f4	POU domain, class 3, transcription factor 4
1426004_a_at	2.956	Tgm2	transglutaminase 2, C polypeptide
1456323_at	2.951	Pofut1	protein O-fucosyltransferase 1
1450913_at	2.942	B4galt6	UDP-Gal:betaGlcNAc beta 1,4-galactosyltransferase, polypeptide 6
1451241_at	2.931	Lamb1-1	laminin B1 subunit 1
1430634_a_at	2.929	Pfkp	BB076574 RIKEN full-length enriched, adult male diencephalon Mus musculus cDNA clone 9330125N24 3' similar to Y19008 Mus musculus mRNA for ATP:D-fructose 6-phosphate 1-phosphotransferase, mRNA sequence.
1430332_a_at	2.879	Gus	beta-glucuronidase
1450007_at	2.859	1500003O03Rik	RIKEN cDNA 1500003O03 gene
1437804_at	2.857	Igfbp7	insulin-like growth factor binding protein 7
1425911_a_at	2.823	Fgfr1	fibroblast growth factor receptor 1
1450247_a_at	2.82	Scamp5	secretory carrier membrane protein 5
1450377_at	2.816	Thbs1	thrombospondin 1
1435906_x_at	2.808	Gbp2	guanylate nucleotide binding protein 2
1419204_at	2.796	Dll1	delta-like 1 (Drosophila)
1425351_at	2.776	Npn3	RIKEN cDNA 1700127B04 gene
1451454_at	2.774	Pcdh20	RIKEN cDNA C630015B17 gene
1421869_at	2.757	Trim44	tripartite motif-containing 44
1455363_at	2.754	Bai1	brain-specific angiogenesis inhibitor 1
1416431_at	2.73	2310057H16Rik	RIKEN cDNA 2310057H16 gene
1459211_at	2.708	Gli2	GLI-Kruppel family member GLI2
1424475_at	2.7	Camkk2	calcium/calmodulin-dependent protein kinase kinase 2, beta
1418685_at	2.69	Tirap	toll-interleukin 1 receptor (TIR) domain-containing adaptor protein
1425028_a_at	2.689	Tpm2	tropomyosin 2, beta
1417179_at	2.687	Tm4sf9	transmembrane 4 superfamily member 9
1450745_at	2.676	C1galt1	core 1 UDP-galactose:N-acetylgalactosamine-alpha-R beta 1,3-galactosyltransferase
1420422_at	2.659	Pcdhb21	protocadherin beta 21
1417018_at	2.658	Efemp2	epidermal growth factor-containing fibulin-like extracellular matrix protein 2
1422190_at	2.65	C5r1	complement component 5, receptor 1
1450472_s_at	2.635	Smad3	MAD homolog 3 (Drosophila)
1422494_s_at	2.629	4932702G04Rik	RIKEN cDNA 4932702G04 gene
1418675_at	2.624	Osmr	oncostatin M receptor
AFFX-b-ActinMur/M12481_5_at	2.623	Actb
1450650_at	2.589	Myo10	myosin X
1416407_at	2.584	Pea15	phosphoprotein enriched in astrocytes 15
1420664_s_at	2.549	Procr	protein C receptor, endothelial
1423586_at	2.539	Axl	AXL receptor tyrosine kinase
1425274_at	2.536	Asph	aspartate-beta-hydroxylase
1420887_a_at	2.526	Bcl2l1	Bcl2-like
1420448_at	2.517	4930539I12Rik	RIKEN cDNA 4930539I12 gene
1420896_at	2.501	Snap23	synaptosomal-associated protein 23
1421465_at	2.494	Wnt2b	wingless related MMTV integration site 2b
1417400_at	2.492	Rai14	retinoic acid induced 14
1425696_at	2.48	A930031O08Rik	RIKEN cDNA A930031O08 gene
1423049_a_at	2.479	Tpm1	tropomyosin 1, alpha
1423569_at	2.478	Gatm	glycine amidinotransferase (L-arginine:glycine amidinotransferase)
1449519_at	2.459	Gadd45a	growth arrest and DNA-damage-inducible 45 alpha
1450270_at	2.454	Pcdhb11	protocadherin beta 11
1432647_at	2.443	Egfr	epidermal growth factor receptor
1421241_at	2.433	Ngfr	nerve growth factor receptor (TNFR superfamily, member 16)
1423790_at	2.428	Dap	death-associated protein
1417045_at	2.411	Bid	BH3 interacting domain death agonist
1460302_at	2.381	Thbs1	thrombospondin 1
1422544_at	2.378	Myo10	myosin X
1431721_a_at	2.361	Proz	protein Z, vitamin K-dependent plasma glycoprotein
1452145_at	2.349	H6pd	hexose-6-phosphate dehydrogenase (glucose 1-dehydrogenase)
1426245_s_at	2.329	Mapre2	microtubule-associated protein, RP/EB family, member 2
1450308_a_at	2.325	Xrn1	5'-3' exoribonuclease 1
1460285_at	2.309	Itga9	integrin alpha 9
1450378_at	2.284	Tapbp	TAP binding protein
1421705_at	2.283	Scn3a	sodium channel, voltage-gated, type III, alpha polypeptide
1417500_a_at	2.281	Tgm2	transglutaminase 2, C polypeptide
1449268_at	2.262	Gfpt1	glutamine fructose-6-phosphate transaminase 1
1431691_a_at	2.259	1700093E07Rik	RIKEN cDNA 1700093E07 gene
1421331_at	2.255	Hs3st3b	heparan sulfate (glucosamine) 3-O-sulfotransferase 3B
1425850_a_at	2.25	Nek6	NIMA (never in mitosis gene a)-related expressed kinase 6
1425610_s_at	2.246	Galnt2	UDP-N-acetyl-alpha-D-galactosamine:polypeptide N-acetylgalactosaminyltransferase 2
AFFX-b-ActinMur/M12481_M_at	2.238	Actb
1417392_a_at	2.221	Slc7a7	solute carrier family 7 (cationic amino acid transporter, y+ system), member 7
1419416_a_at	2.216	Rarg	retinoic acid receptor, gamma
1422018_at	2.165	Hivep2	human immunodeficiency virus type I enhancer binding protein 2
1450115_at	2.158	Gnaq	guanine nucleotide binding protein, alpha q polypeptide
1415936_at	2.153	Bcar3	breast cancer anti-estrogen resistance 3
1448139_at	2.139	Mlc1	megalencephalic leukoencephalopathy with subcortical cysts 1 homolog (human)
1436750_a_at	2.136	Oxct1	3-oxoacid CoA transferase
1417015_at	2.135	Rassf3	Ras association (RalGDS/AF-6) domain family 3
1449527_at	2.132	Pcdhb7	protocadherin beta 7
1460388_at	2.126	4632408A20Rik	RIKEN cDNA 4632408A20 gene
1426098_a_at	2.108	Cast	calpastatin
1423885_at	2.108	Lamc1	laminin, gamma 1
1426908_at	2.105	Galnt7	UDP-N-acetyl-alpha-D-galactosamine: polypeptide N-acetylgalactosaminyltransferase 7
1455900_x_at	2.09	Tgm2	BB041811 RIKEN full-length enriched, 13 days embryo male testis Mus musculus cDNA clone 6030458C10 3' similar to M55154 Mouse transglutaminase (TGase) mRNA, mRNA sequence.
1417366_s_at	2.088	Calm1	calmodulin 1
1448851_a_at	2.086	Dnajc5	DnaJ (Hsp40) homolog, subfamily C, member 5
1436917_s_at	2.073	Gpsm1	BB491018 RIKEN full-length enriched, 13 days embryo stomach Mus musculus cDNA clone D530019B07 3', mRNA sequence.
1421090_at	2.07	Epb4.1l1	erythrocyte protein band 4.1-like 1
1417220_at	2.06	Fah	fumarylacetoacetate hydrolase
1417785_at	2.057	Pla1a	phospholipase A1 member A
1425410_at	2.056	1810034M08Rik	RIKEN cDNA 1810034M08 gene
1449032_at	2.041	Prlpm	prolactin-like protein M
1424675_at	2.019	Slc39a6	solute carrier family 39 (metal ion transporter), member 6
1424129_at	2.008	1200003O06Rik	RIKEN cDNA 1200003O06 gene
1419702_at	0.494	Taf1a	TATA box binding protein (Tbp)-associated factor, RNA polymerase I, A
1423061_at	0.492	Arvcf	armadillo repeat gene deleted in velo-cardio-facial syndrome
1422811_at	0.491	Slc27a1	solute carrier family 27 (fatty acid transporter), member 1
1419620_at	0.491	Pttg1	pituitary tumor-transforming 1
1438115_a_at	0.491	Slc9a3r1	BB805362 RIKEN full-length enriched, adult male gall bladder Mus musculus cDNA clone G630068J09 3', mRNA sequence.
1448531_at	0.485	Lmnb2	lamin B2
1439369_x_at	0.484	Slc9a3r2	AV002797 Mus musculus C57BL/6J kidney Mus musculus cDNA clone 0610020H24, mRNA sequence.
1417600_at	0.481	Slc15a2	solute carrier family 15 (H+/peptide transporter), member 2
1455696_a_at	0.481	Prpf4b	PRP4 pre-mRNA processing factor 4 homolog B (yeast)
1422536_at	0.479	Tnni3	troponin I, cardiac
1425742_a_at	0.479	Tgfb1i4	transforming growth factor beta 1 induced transcript 4
1455092_at	0.477	Zfp207	zinc finger protein 207
1450575_at	0.47	Chrm4	synonyms: M4, Chrm-4; AChR M4; muscarinic acetylcholine receptor 4; go_component: membrane [goid 0016020] [evidence IEA]; go_component: integral to membrane [goid 0016021] [evidence TAS] [pmid 12466851]; go_function: G-protein coupled receptor activity [goid 0004930] [evidence IEA]; go_function: ion channel activity [goid 0005216] [evidence IEA]; go_function: rhodopsin-like receptor activity [goi…
1425793_a_at	0.461	Rorc	RAR-related orphan receptor gamma
1426892_at	0.459	Utrn	utrophin
1432075_a_at	0.458	Tekt1	tektin 1
1454639_x_at	0.454	2210411K19Rik	ribosomal protein L41
1424396_a_at	0.451	Asrgl1	asparaginase like 1
1456541_x_at	0.449	Atad3a	BB357220 RIKEN full-length enriched, adult male corpus striatum Mus musculus cDNA clone C030019H23 3', mRNA sequence.
1426869_at	0.438	Boc	biregional cell adhesion molecule-related/down-regulated by oncogenes (Cdon) binding protein
1434309_at	0.435	Fntb	farnesyltransferase, CAAX box, beta
1438178_x_at	0.432	Atad3a	RIKEN cDNA 2400004H09 gene
1419520_at	0.427	Cml4	camello-like 4
1423136_at	0.426	Fgf1	fibroblast growth factor 1
1438608_at	0.424	Tnni2	troponin I, skeletal, fast 2
1419517_at	0.416	2900075G08Rik	RIKEN cDNA 2900075G08 gene
1438367_x_at	0.404	Ddr1	BB495385 RIKEN full-length enriched, 13 days embryo stomach Mus musculus cDNA clone D530048B15 3' similar to AF026259 Mus musculus receptor-like tyrosine kinase (Nep) mRNA, mRNA sequence.
1460229_at	0.39	Stag3	stromal antigen 3
1415829_at	0.378	Lbr	lamin B receptor
1449501_a_at	0.371	Gzmm	granzyme M (lymphocyte met-ase 1)
1421544_at	0.368	Dnahc11	dynein, axonemal, heavy chain 11
1418784_at	0.366	Grik5	glutamate receptor, ionotropic, kainate 5 (gamma 2)
1451712_at	0.359	8030411F24Rik	RIKEN cDNA 8030411F24 gene
1417585_at	0.358	Nup210	nucleoporin 210
1418065_at	0.358	Rag2	recombination activating gene 2
1420379_at	0.352	Slco1a1	solute carrier organic anion transporter family, member 1a1
1424868_at	0.35	Glyat	glycine-N-acyltransferase
1423854_a_at	0.343	Rasl11b	RIKEN cDNA 1190017B18 gene
1419039_at	0.335	Cyp2d22	cytochrome P450, family 2, subfamily d, polypeptide 22
1420872_at	0.335	Gucy1b3	guanylate cyclase 1, soluble, beta 3
1448134_at	0.333	Pald	paladin
1424744_at	0.333	Sds	serine dehydratase
1418091_at	0.323	Tcfcp2l1	transcription factor CP2-like 1
1448054_at	0.32	Ing4	inhibitor of growth family, member 4
1454005_at	0.316	Fmo2	Mus musculus adult male tongue cDNA, RIKEN full-length enriched library, clone:2310008D08 product:flavin containing monooxygenase 2, full insert sequence.
1460360_at	0.316	Asrgl1	asparaginase like 1
1449486_at	0.312	Ces1	carboxylesterase 1
1417022_at	0.31	Slc7a3	solute carrier family 7 (cationic amino acid transporter, y+ system), member 3
1450723_at	0.291	Isl1	UI-M-DJ2-bwa-g-01-0-UI.s1 NIH_BMAP_DJ2 Mus musculus cDNA clone UI-M-DJ2-bwa-g-01-0-UI 3', mRNA sequence.
1422244_at	0.29	Pkdrej	polycystic kidney disease (polycystin) and REJ (sperm receptor for egg jelly, sea urchin homolog)-like
1450236_at	0.288	Foxo3	forkhead box O3
1449400_at	0.287	1700007H16Rik	RIKEN cDNA 1700007H16 gene
1447964_at	0.285	Ttl	tubulin tyrosine ligase
1420993_at	0.279	B3gnt5	UDP-GlcNAc:betaGal beta-1,3-N-acetylglucosaminyltransferase 5
1425254_at	0.277	Foxn4	forkhead box N4
1449482_at	0.276	Hist3h2ba	histone 3, H2ba
1420601_at	0.275	Gcm1	glial cells missing homolog 1 (Drosophila)
1419134_at	0.273	Rhbg	Rhesus blood group-associated B glycoprotein
1435978_at	0.271	Gmppa	GDP-mannose pyrophosphorylase A
1417429_at	0.269	Fmo1	flavin containing monooxygenase 1
1424395_at	0.267	Asrgl1	asparaginase like 1
1434074_x_at	0.266	Arf4	ADP-ribosylation factor 4
1434323_at	0.266	Eif3s3	eukaryotic translation initiation factor 3, subunit 3 (gamma)
1426079_at	0.265	Cd3z	CD3 antigen, zeta polypeptide
1454504_at	0.265	Kcnip1	Mus musculus adult male hippocampus cDNA, RIKEN full-length enriched library, clone:2900046L02 product:Kv channel-interacting protein 1, full insert sequence.
1426960_a_at	0.255	Fa2h	fatty acid 2-hydroxylase
1421195_at	0.252	Cckar	cholecystokinin A receptor
1449172_a_at	0.252	Lin7b	lin 7 homolog b (C. elegans)
1417151_a_at	0.251	Ntsr2	neurotensin receptor 2
1450336_at	0.246	Nsccn1	non-selective cation channel 1
1418634_at	0.229	Notch1	Notch gene homolog 1 (Drosophila)
1431981_at	0.225	Hif1a	hypoxia inducible factor 1, alpha subunit
1425093_at	0.224	P2rx3	purinergic receptor P2X, ligand-gated ion channel, 3
1431429_a_at	0.224	Arl4	ADP-ribosylation factor-like 4
1423944_at	0.223	Hpxn	hemopexin
1417896_at	0.221	Tjp3	tight junction protein 3
1423640_at	0.221	Synpr	synaptoporin
1450218_at	0.207	Ccl28	chemokine (C-C motif) ligand 28
1452031_at	0.206	Slc1a3	solute carrier family 1 (glial high affinity glutamate transporter), member 3
1425375_at	0.201	Tdpoz1	speckle-type POZ protein-like 1
1421841_at	0.199	Fgfr3	fibroblast growth factor receptor 3
1424847_at	0.195	Nefh	neurofilament, heavy polypeptide
1427133_s_at	0.194	Lrp2	low density lipoprotein receptor-related protein 2
1449178_at	0.191	Pdlim3	PDZ and LIM domain 3
1426294_at	0.189	Hapln1	cartilage link protein 1
1426959_at	0.185	Bdh	3-hydroxybutyrate dehydrogenase (heart, mitochondrial)
1427284_a_at	0.18	Ttpa	tocopherol (alpha) transfer protein
1449203_at	0.171	Slco1a5	solute carrier organic anion transporter family, member 1a5
1418051_at	0.169	Ephb6	Eph receptor B6
1418735_at	0.159	Krt2-4	keratin complex 2, basic, gene 4
1421165_at	0.159	Mycbp	AV204697 RIKEN full-length enriched, adult male testis Mus musculus cDNA clone 1700056D02 3' similar to AB015858 Mus musculus mRNA for AMY-1, mRNA sequence.
1448789_at	0.15	Aldh1a3	aldehyde dehydrogenase family 1, subfamily A3
1419201_at	0.148	2310015I08Rik	RIKEN cDNA 2310015I08 gene
1417702_a_at	0.146	Hnmt	histamine N-methyltransferase
1417985_at	0.142	Nrarp	Notch-regulated ankyrin repeat protein
1422602_a_at	0.138	Wnt5b	wingless-related MMTV integration site 5B
1454974_at	0.128	Ntn1	syntaxin 8
1439373_x_at	0.117	Wnt5b	wingless-related MMTV integration site 5B
1449286_at	0.107	Ntng1	netrin G1
1460236_at	0.0839	2300002A13Rik	RIKEN cDNA 2300002A13 gene
1451510_s_at	0.0315	E230009B14Rik	RIKEN cDNA E230009B14 gene
Transcription regulator activity (GO:0030528)
Gene name	Fold change (car/pap)	Common	Description
1422607_at	11.55	Etv1	ets variant gene 1
1423232_at	9.902	Etv4	ets variant gene 4 (E1A enhancer binding protein, E1AF)
1422195_s_at	9.505	Tbx14	T-box 15
1448926_at	7.866	Hoxa5	homeo box A5
1418782_at	7.298	Rxrg	retinoid X receptor gamma
1427354_at	5.766	Hoxa4	homeo box A4
1452360_a_at	5.554	Jarid1a	jumonji, AT rich interactive domain 1A (Rbp2 like)
1420039_s_at	5.465	D15Ertd417e	DNA segment, Chr 15, ERATO Doi 417, expressed
1418494_at	5.096	Ebf2	early B-cell factor 2
1418876_at	5.011	Foxd1	forkhead box D1
1425991_a_at	4.875	Ankrd25	ankyrin repeat domain 25
1420565_at	4.782	Hoxa1	homeo box A1
1452027_a_at	4.249	Trp63	transformation related protein 63
1420669_at	3.942	Arnt2	aryl hydrocarbon receptor nuclear translocator 2
1417401_at	3.76	Rai14	retinoic acid induced 14
1430335_a_at	3.61	Pax3	unnamed protein product; paired box gene 3 (MGD|MGI:97487, GB|NM_008781, evidence: BLASTN, 99%, match=2347) putative; Mus musculus 11 days embryo whole body cDNA, RIKEN full-length enriched library, clone:2700066P22 product:paired box gene 3, full insert sequence.
1451629_at	3.597	Lbh	limb-bud and heart
1425443_at	3.381	Tcfap2d	transcription factor AP-2, delta
1425463_at	3.209	Gata6	GATA binding protein 6
1418414_at	3.009	Kcnh1	potassium voltage-gated channel, subfamily H (eag-related), member 1
1422164_at	2.982	Pou3f4	POU domain, class 3, transcription factor 4
1420530_at	2.91	Neud4	neuronal d4 domain family member
1427605_at	2.9	Hoxb3	homeo box B3
1419602_at	2.8	Hoxa2	homeo box A2
1423066_at	2.767	Dnmt3a	BB795491 RIKEN full-length enriched, Nullipotent stem cell CRL-2070 NE cDNA Mus musculus cDNA clone G431005F03 3', mRNA sequence.
1422239_at	2.764	Hoxd13	homeo box D13
1459211_at	2.708	Gli2	GLI-Kruppel family member GLI2
1450472_s_at	2.635	Smad3	MAD homolog 3 (Drosophila)
1448406_at	2.52	Cri1	CREBBP/EP300 inhibitory protein 1
1420448_at	2.517	4930539I12Rik	RIKEN cDNA 4930539I12 gene
1427695_a_at	2.517	Pou2f1	POU domain, class 2, transcription factor 1
1416505_at	2.494	Nr4a1	nuclear receptor subfamily 4, group A, member 1
1417400_at	2.492	Rai14	retinoic acid induced 14
1417662_at	2.358	Elk3	ELK3, member of ETS oncogene family
1419012_at	2.309	Zfpm2	zinc finger protein, multitype 2
1436952_at	2.278	Bteb1	basic transcription element binding protein 1
1420926_at	2.255	Arx	BB322201 RIKEN full-length enriched, adult male adrenal gland Mus musculus cDNA clone B330013H10 3', mRNA sequence.
1449087_at	2.243	Rnf141	ring finger protein 141
1419416_a_at	2.216	Rarg	retinoic acid receptor, gamma
1422018_at	2.165	Hivep2	human immunodeficiency virus type I enhancer binding protein 2
1422082_a_at	2.129	Nfya	nuclear transcription factor-Y alpha
1451985_at	2.122	Lrrk1	expressed sequence AW319595
1418620_at	2.112	Phox2a	paired-like homeobox 2a
1417220_at	2.06	Fah	fumarylacetoacetate hydrolase
1448797_at	2.059	Elk3	ELK3, member of ETS oncogene family
1423399_a_at	2.023	Yaf2	YY1 associated factor 2
1415976_a_at	2.009	Carhsp1	calcium regulated heat stable protein 1
1429428_at	0.499	Tcf7l2	transcription factor 7-like 2, T-cell specific, HMG-box
1419702_at	0.494	Taf1a	TATA box binding protein (Tbp)-associated factor, RNA polymerase I, A
1425742_a_at	0.479	Tgfb1i4	transforming growth factor beta 1 induced transcript 4
1455092_at	0.477	Zfp207	zinc finger protein 207
1425793_a_at	0.461	Rorc	RAR-related orphan receptor gamma
1450191_a_at	0.432	Sox13	SRY-box containing gene 13
1422120_at	0.408	Eaf2	ELL associated factor 2
1454946_at	0.401	Mybl2	myeloblastosis oncogene-like 2
1421483_at	0.376	Lhx4	LIM homeobox protein 4
1438219_at	0.332	Pura	purine rich element binding protein A
1451598_at	0.331	Pax4	paired box gene 4
1418091_at	0.323	Tcfcp2l1	transcription factor CP2-like 1
1420573_at	0.32	Hoxd1	homeo box D1
1448054_at	0.32	Ing4	inhibitor of growth family, member 4
1422150_at	0.305	Hmx3	H6 homeo box 3
1420747_at	0.295	Ppnr	transcription factor 7-like 2, T-cell specific, HMG-box
1450723_at	0.291	Isl1	UI-M-DJ2-bwa-g-01-0-UI.s1 NIH_BMAP_DJ2 Mus musculus cDNA clone UI-M-DJ2-bwa-g-01-0-UI 3', mRNA sequence.
1450236_at	0.288	Foxo3	forkhead box O3
1425254_at	0.277	Foxn4	forkhead box N4
1420601_at	0.275	Gcm1	glial cells missing homolog 1 (Drosophila)
1421444_at	0.248	Pgr	progesterone receptor
1418634_at	0.229	Notch1	Notch gene homolog 1 (Drosophila)
1431981_at	0.225	Hif1a	hypoxia inducible factor 1, alpha subunit
1421317_x_at	0.224	Myb	myeloblastosis oncogene
1421165_at	0.159	Mycbp	AV204697 RIKEN full-length enriched, adult male testis Mus musculus cDNA clone 1700056D02 3' similar to AB015858 Mus musculus mRNA for AMY-1, mRNA sequence.
1417985_at	0.142	Nrarp	Notch-regulated ankyrin repeat protein
1419241_a_at	0.114	Aire	autoimmune regulator (autoimmune polyendocrinopathy candidiasis ectodermal dystrophy)
1416967_at	0.0515	Sox2	SRY-box containing gene 2
Transporter activity (Electron transporter activity (GO:0005489)/Ion channel activity (GO:0005216))
Gene name	Fold change (car/pap)	Common	Description
1455136_at	14.32	Atp1a2	UI-M-BG0-aht-a-04-0-UI.s1 NIH_BMAP_MSC Mus musculus cDNA clone UI-M-BG0-aht-a-04-0-UI 3', mRNA sequence.
1427465_at	12.48	Atp1a2	ATPase, Na+/K+ transporting, alpha 2 polypeptide
1452308_a_at	12.37	Atp1a2	ATPase, Na+/K+ transporting, alpha 2 polypeptide
1434893_at	9.146	Atp1a2	UI-M-BG0-aht-a-04-0-UI.s1 NIH_BMAP_MSC Mus musculus cDNA clone UI-M-BG0-aht-a-04-0-UI 3', mRNA sequence.
1417634_at	7.102	Sod3	superoxide dismutase 3, extracellular
1452013_at	6.684	Atp10a	ATPase, class V, type 10A
1450032_at	5.695	Slco2a1	solute carrier organic anion transporter family, member 2a1
1418876_at	5.011	Foxd1	forkhead box D1
1449952_s_at	4.925	Tmprss8	distal intestinal serine protease
1419748_at	4.686	Abcd2	ATP-binding cassette, sub-family D (ALD), member 2
1424581_at	4.574	AW240854	expressed sequence AW240854
1425864_a_at	4.504	Sorcs1	VPS10 domain receptor protein SORCS
1421511_at	4.491	Itgb3	integrin beta 3
1425236_at	4.469	1700051I12Rik	RIKEN cDNA 1700051I12 gene
1427401_at	4.446	Chrna5	cholinergic receptor, nicotinic, alpha polypeptide 5
1417611_at	4.346	Pr1	protein distantly related to to the gamma subunit family
1449350_at	4.165	Odd1	odd-skipped related 1 (Drosophila)
1420913_at	4.009	Slco2a1	solute carrier organic anion transporter family, member 2a1
1419358_at	3.817	Sorcs2	expressed sequence N28137
1421044_at	3.805	Mrc2	mannose receptor, C type 2
1448747_at	3.763	Fbxo32	F-box only protein 32
1418569_at	3.708	2410043F08Rik	RIKEN cDNA 2410043F08 gene
1418774_a_at	3.678	Atp7a	ATPase, Cu++ transporting, alpha polypeptide
1421276_a_at	3.619	Dst	dystonin
1427483_at	3.519	Slc25a24	RIKEN cDNA 2610016M12 gene
1450627_at	3.492	ank	progressive ankylosis
1422813_at	3.451	Cacng1	calcium channel, voltage-dependent, gamma subunit 1
1417522_at	3.438	Fbxo32	F-box only protein 32
1419250_a_at	3.432	Pftk1	PFTAIRE protein kinase 1
1421509_at	3.405	Sorcs1	VPS10 domain receptor protein SORCS
1425440_x_at	3.392	1010001P06Rik	RIKEN cDNA 1010001P06 gene
1423179_at	3.339	Kcnb1	potassium voltage gated channel, Shab-related subfamily, member 1
1425292_at	3.333	Dtna	dystrobrevin alpha
1421789_s_at	3.254	Arf3	ADP-ribosylation factor 3
1425463_at	3.209	Gata6	GATA binding protein 6
1423630_at	3.209	Cygb	cytoglobin
1425329_a_at	3.193	Dia1	diaphorase 1 (NADH)
1430278_a_at	3.183	Dqx1	Mus musculus adult male tongue cDNA, RIKEN full-length enriched library, clone:2310066E11 product:DEAQ RNA-dependent ATPase, full insert sequence.
1453498_x_at	3.108	1010001D01Rik	RIKEN cDNA 1010001D01 gene
1418438_at	3.1	Fabp2	fatty acid binding protein 2, intestinal
1418414_at	3.009	Kcnh1	potassium voltage-gated channel, subfamily H (eag-related), member 1
1430355_a_at	2.991	1010001D01Rik	RIKEN cDNA 1010001D01 gene
1418269_at	2.948	Loxl3	lysyl oxidase-like 3
1437804_at	2.857	Igfbp7	insulin-like growth factor binding protein 7
1417871_at	2.805	Hsd17b7	hydroxysteroid (17-beta) dehydrogenase 7
1416407_at	2.584	Pea15	phosphoprotein enriched in astrocytes 15
1418446_at	2.532	Slc16a2	solute carrier family 16 (monocarboxylic acid transporters), member 2
1424268_at	2.501	Smox	spermine oxidase
1420896_at	2.501	Snap23	synaptosomal-associated protein 23
1425696_at	2.48	A930031O08Rik	RIKEN cDNA A930031O08 gene
1423569_at	2.478	Gatm	glycine amidinotransferase (L-arginine:glycine amidinotransferase)
1423597_at	2.446	Atp8a1	ATPase, aminophospholipid transporter (APLT), class I, type 8A, member 1
1432647_at	2.443	Egfr	epidermal growth factor receptor
1448239_at	2.43	Hmox1	heme oxygenase (decycling) 1
1448416_at	2.403	Mglap	matrix gamma-carboxyglutamate (gla) protein
1417662_at	2.358	Elk3	ELK3, member of ETS oncogene family
1452145_at	2.349	H6pd	hexose-6-phosphate dehydrogenase (glucose 1-dehydrogenase)
1421705_at	2.283	Scn3a	sodium channel, voltage-gated, type III, alpha polypeptide
1420405_at	2.273	Slco1a4	solute carrier organic anion transporter family, member 1a4
1417123_at	2.271	Vav3	vav 3 oncogene
1449268_at	2.262	Gfpt1	glutamine fructose-6-phosphate transaminase 1
1431691_a_at	2.259	1700093E07Rik	RIKEN cDNA 1700093E07 gene
1427287_s_at	2.246	Itpr5	inositol 1,4,5-triphosphate receptor 5
1417392_a_at	2.221	Slc7a7	solute carrier family 7 (cationic amino acid transporter, y+ system), member 7
1449551_at	2.214	Myo1c	myosin IC
1450115_at	2.158	Gnaq	guanine nucleotide binding protein, alpha q polypeptide
1450010_at	2.146	Hsd17b12	hydroxysteroid (17-beta) dehydrogenase 12
1426440_at	2.14	Dhrs7	dehydrogenase/reductase (SDR family) member 7
1448139_at	2.139	Mlc1	megalencephalic leukoencephalopathy with subcortical cysts 1 homolog (human)
1420684_at	2.114	Acox3	acyl-Coenzyme A oxidase 3, pristanoyl
1422101_at	2.114	Tnfrsf23	tumor necrosis factor receptor superfamily, member 23
1417225_at	2.103	Arl6ip5	ADP-ribosylation factor-like 6 interacting protein 5
1417279_at	2.097	Itpr1	inositol 1,4,5-triphosphate receptor 1
1450919_at	2.066	Mpp1	membrane protein, palmitoylated
1448797_at	2.059	Elk3	ELK3, member of ETS oncogene family
1453367_a_at	2.023	6330583M11Rik	BB178770 RIKEN full-length enriched, adult male hypothalamus Mus musculus cDNA clone A230075M17 3', mRNA sequence.
1424675_at	2.019	Slc39a6	solute carrier family 39 (metal ion transporter), member 6
1451908_a_at	2.008	Sec14l1	SEC14-like 1 (S. cerevisiae)
1419702_at	0.494	Taf1a	TATA box binding protein (Tbp)-associated factor, RNA polymerase I, A
1422811_at	0.491	Slc27a1	solute carrier family 27 (fatty acid transporter), member 1
1459885_s_at	0.487	D13Ertd332e	cytochrome c oxidase, subunit VIIc
1450707_at	0.481	Doc2g	double C2, gamma
1417600_at	0.481	Slc15a2	solute carrier family 15 (H+/peptide transporter), member 2
1437325_x_at	0.475	Pycs	pyrroline-5-carboxylate synthetase (glutamate gamma-semialdehyde synthetase)
1422217_a_at	0.473	Cyp1a1	cytochrome P450, family 1, subfamily a, polypeptide 1
1450575_at	0.47	Chrm4	synonyms: M4, Chrm-4; AChR M4; muscarinic acetylcholine receptor 4; go_component: membrane [goid 0016020] [evidence IEA]; go_component: integral to membrane [goid 0016021] [evidence TAS] [pmid 12466851]; go_function: G-protein coupled receptor activity [goid 0004930] [evidence IEA]; go_function: ion channel activity [goid 0005216] [evidence IEA]; go_function: rhodopsin-like receptor activity [goi…
1437333_x_at	0.464	Pycs	BB833010 RIKEN full-length enriched, mammary gland RCB-0527 Jyg-MC(B) cDNA Mus musculus cDNA clone G930024K19 3', mRNA sequence.
1416997_a_at	0.464	Hap1	huntingtin-associated protein 1
1434930_at	0.461	Tpcn1	two pore channel 1
1422236_at	0.452	4930560E09Rik
1456541_x_at	0.449	Atad3a	BB357220 RIKEN full-length enriched, adult male corpus striatum Mus musculus cDNA clone C030019H23 3', mRNA sequence.
1452613_at	0.436	1500040F11Rik	RIKEN cDNA 1500040F11 gene
1434309_at	0.435	Fntb	farnesyltransferase, CAAX box, beta
1438178_x_at	0.432	Atad3a	RIKEN cDNA 2400004H09 gene
1438608_at	0.424	Tnni2	troponin I, skeletal, fast 2
1456388_at	0.414	Atp11a	ATPase, class VI, type 11A
1421738_at	0.407	Gabra2	gamma-aminobutyric acid (GABA-A) receptor, subunit alpha 2
1424576_s_at	0.397	BC034834	cDNA sequence BC034834
1422339_at	0.396	Gja3	gap junction membrane channel protein alpha 3
1417979_at	0.396	Tnmd	tenomodulin
1425752_at	0.392	BC014805	cDNA sequence BC014805
1442296_at	0.39	2410118I19Rik	RIKEN cDNA 2410118I19 gene
1421790_a_at	0.39	Kcnab3	potassium voltage-gated channel, shaker-related subfamily, beta member 3
1453206_at	0.384	Acad9	acyl-Coenzyme A dehydrogenase family, member 9
1421544_at	0.368	Dnahc11	dynein, axonemal, heavy chain 11
1420600_at	0.367	Tpo	thyroid peroxidase
1418784_at	0.366	Grik5	glutamate receptor, ionotropic, kainate 5 (gamma 2)
1418065_at	0.358	Rag2	recombination activating gene 2
1436409_at	0.356	Cox8a	cytochrome c oxidase, subunit VIIIa
1420379_at	0.352	Slco1a1	solute carrier organic anion transporter family, member 1a1
1424868_at	0.35	Glyat	glycine-N-acyltransferase
1419039_at	0.335	Cyp2d22	cytochrome P450, family 2, subfamily d, polypeptide 22
1419456_at	0.333	Dcxr	dicarbonyl L-xylulose reductase
1451924_a_at	0.332	Edn1	endothelin 1
1416194_at	0.322	Cyp4b1	cytochrome P450, family 4, subfamily b, polypeptide 1
1454005_at	0.316	Fmo2	Mus musculus adult male tongue cDNA, RIKEN full-length enriched library, clone:2310008D08 product:flavin containing monooxygenase 2, full insert sequence.
1417022_at	0.31	Slc7a3	solute carrier family 7 (cationic amino acid transporter, y+ system), member 3
1422244_at	0.29	Pkdrej	polycystic kidney disease (polycystin) and REJ (sperm receptor for egg jelly, sea urchin homolog)-like
1427372_at	0.282	Cyp27b1	cytochrome P450, family 27, subfamily b, polypeptide 1
1460368_at	0.277	Mpp4	membrane protein, palmitoylated 4 (MAGUK p55 subfamily member 4)
1425254_at	0.277	Foxn4	forkhead box N4
1417429_at	0.269	Fmo1	flavin containing monooxygenase 1
1434074_x_at	0.266	Arf4	ADP-ribosylation factor 4
1454504_at	0.265	Kcnip1	Mus musculus adult male hippocampus cDNA, RIKEN full-length enriched library, clone:2900046L02 product:Kv channel-interacting protein 1, full insert sequence.
1449980_a_at	0.261	Gabrd	gamma-aminobutyric acid (GABA-A) receptor, subunit delta
1437459_x_at	0.255	Slc25a19	AV338420 RIKEN full-length enriched, adult male olfactory bulb Mus musculus cDNA clone 6430409E08 3', mRNA sequence.
1426960_a_at	0.255	Fa2h	fatty acid 2-hydroxylase
1438373_at	0.251	App	AV348729 RIKEN full-length enriched, adult male olfactory bulb Mus musculus cDNA clone 6430710O10 3' similar to X59379 Mouse mRNA for amyloid beta precursor (protease nexin II), mRNA sequence.
1417151_a_at	0.251	Ntsr2	neurotensin receptor 2
1450336_at	0.246	Nsccn1	non-selective cation channel 1
1425093_at	0.224	P2rx3	purinergic receptor P2X, ligand-gated ion channel, 3
1431429_a_at	0.224	Arl4	ADP-ribosylation factor-like 4
1425606_at	0.224	Slc5a8	solute carrier family 5 (iodide transporter), member 8
1421317_x_at	0.224	Myb	myeloblastosis oncogene
1419430_at	0.222	Cyp26a1	cytochrome P450, family 26, subfamily a, polypeptide 1
1449290_at	0.222	Dpysl5	dihydropyrimidinase-like 5
1417896_at	0.221	Tjp3	tight junction protein 3
1423640_at	0.221	Synpr	synaptoporin
1420531_at	0.213	Hsd3b4	hydroxysteroid dehydrogenase-5, delta<5>-3-beta
1452031_at	0.206	Slc1a3	solute carrier family 1 (glial high affinity glutamate transporter), member 3
1426959_at	0.185	Bdh	3-hydroxybutyrate dehydrogenase (heart, mitochondrial)
1427284_a_at	0.18	Ttpa	tocopherol (alpha) transfer protein
1423549_at	0.172	Slc1a4	solute carrier family 1 (glutamate/neutral amino acid transporter), member 4
1449203_at	0.171	Slco1a5	solute carrier organic anion transporter family, member 1a5
1422504_at	0.171	Glrb	glycine receptor, beta subunit
1421058_at	0.168	Adh7	alcohol dehydrogenase 7 (class IV), mu or sigma polypeptide
1448789_at	0.15	Aldh1a3	aldehyde dehydrogenase family 1, subfamily A3
1423550_at	0.14	Slc1a4	solute carrier family 1 (glutamate/neutral amino acid transporter), member 4
1455220_at	0.139	Frat2	frequently rearranged in advanced T-cell lymphomas 2
1456003_a_at	0.129	Slc1a4	solute carrier family 1 (glutamate/neutral amino acid transporter), member 4
1451635_at	0.116	mOAT6-L	hypothetical protein D630002G06
1448792_a_at	0.115	Cyp2f2	cytochrome P450, family 2, subfamily f, polypeptide 2
1419241_a_at	0.114	Aire	autoimmune regulator (autoimmune polyendocrinopathy candidiasis ectodermal dystrophy)

## Sheet: Sheet F.
GO classification: List of genes comprising the biological process analysis.
Cell-cell signaling (GO:0007267)
Gene name	Fold change (car/pap)	Common	Description
1455136_at	14.32	Atp1a2	UI-M-BG0-aht-a-04-0-UI.s1 NIH_BMAP_MSC Mus musculus cDNA clone UI-M-BG0-aht-a-04-0-UI 3', mRNA sequence.
1427465_at	12.48	Atp1a2	ATPase, Na+/K+ transporting, alpha 2 polypeptide
1452308_a_at	12.37	Atp1a2	ATPase, Na+/K+ transporting, alpha 2 polypeptide
1419697_at	9.632	Cxcl11	chemokine (C-X-C motif) ligand 11
1434893_at	9.146	Atp1a2	UI-M-BG0-aht-a-04-0-UI.s1 NIH_BMAP_MSC Mus musculus cDNA clone UI-M-BG0-aht-a-04-0-UI 3', mRNA sequence.
1418782_at	7.298	Rxrg	retinoid X receptor gamma
1448469_at	6.862	Nid1	nidogen 1
1422053_at	6.336	Inhba	inhibin beta-A
1421991_a_at	5.345	Igfbp4	insulin-like growth factor binding protein 4
1418494_at	5.096	Ebf2	early B-cell factor 2
1439083_at	4.922	Ahi1	Abelson helper integration site
1424581_at	4.574	AW240854	expressed sequence AW240854
1427401_at	4.446	Chrna5	cholinergic receptor, nicotinic, alpha polypeptide 5
1450996_at	4.44	Fshb	unnamed protein product; follicle stimulating hormone beta (MGD|MGI:95582, GB|NM_008045, evidence: BLASTN, 100%, match=454) putative; Mus musculus 8 days embryo whole body cDNA, RIKEN full-length enriched library, clone:5730420N04 product:follicle stimulating hormone beta, full insert sequence.
1421670_a_at	4.36	Irak4	interleukin-1 receptor-associated kinase 4
1418418_a_at	4.237	Prlpc1	prolactin-like protein C 1
1451882_a_at	4.198	Fgf8	fibroblast growth factor 8
1448532_at	4.112	Prlpc2	prolactin-like protein C 2
1427529_at	4.037	Fzd9	frizzled homolog 9 (Drosophila)
1450687_at	3.976	Igf2bp3	insulin-like growth factor 2, binding protein 3
1425444_a_at	3.925	Tgfbr2	transforming growth factor, beta receptor II
1417789_at	3.807	Ccl11	small chemokine (C-C motif) ligand 11
1421044_at	3.805	Mrc2	mannose receptor, C type 2
1422259_a_at	3.767	Ccr5	chemokine (C-C motif) receptor 5
1423760_at	3.702	Cd44	CD44 antigen
1426561_a_at	3.614	Npnt	mw01g12.r1 GuayWoodford Beier mouse kidney day 7 Mus musculus cDNA clone IMAGE:663334 5', mRNA sequence.
1427256_at	3.425	Cspg2	chondroitin sulfate proteoglycan 2
1426246_at	3.139	Pros1	protein S (alpha)
1420461_at	3.126	Mst1r	macrophage stimulating 1 receptor (c-met-related tyrosine kinase)
1420653_at	3.059	Tgfb1	transforming growth factor, beta 1
1421992_a_at	3.034	Igfbp4	insulin-like growth factor binding protein 4
1451119_a_at	2.99	Fbln1	fibulin 1
1419043_a_at	2.961	AW111922	expressed sequence AW111922
1451241_at	2.931	Lamb1-1	laminin B1 subunit 1
1450200_s_at	2.903	Csf2rb1	colony stimulating factor 2 receptor, beta 1, low-affinity (granulocyte-macrophage)
[truncated: 1,222 more rows]

## Sheet: Sheet G.
List of genes with significant (P < 0.05) and an over twofold difference in expression in carcinoma vs. papillary adenocarcinoma tumors comprising the four clusters.
[truncated: 873 more rows]

[truncated: 2 more sheets: Sheet H., Sheet I.]
